# Supplementary material for: Dibromidobis(1,10-phenanthroline-κ2 N,N′)cadmium(II)
Source: Acta Crystallogr Sect E Struct Rep Online. 2009 Jun 6;65(Pt 7):m708. doi: 10.1107/S1600536809020352 (PMC2969372; doi:10.1107/S1600536809020352)
Supplement: Supplementary file 1 [file e-65-0m708-sup1.cif]

##############################################################################
###                                                                        ###
###        Electronic paper (Acta Crystallographica Section E)             ###
###                                                                        ###
##############################################################################
#                                                                            #
# This CIF contains the data in a paper accepted for publication in Acta     #
# Crystallographica Section E. It conforms to the requirements of Notes      #
# for Authors for Section E, and has been peer reviewed under the auspices   #
# of the IUCr Commission on Journals.                                        #
#                                                                            #
# Full details of the Crystallographic Information File format               #
# are given in the paper "The Crystallographic Information File (CIF):       #
# a New Standard Archive File for Crystallography" by S. R. Hall, F. H.      #
# Allen and I. D. Brown [Acta Cryst. (1991), A47, 655-685].                  #
#                                                                            #
# The current version of the core CIF dictionary is obtainable from          #
# ftp://ftp.iucr.org/pub/cif_core.dic. The current version number is 2.4.    #
#                                                                            #
# Software is freely available for graphical display of the structure(s) in  #
# this CIF.  For information consult the CIF home page http://www.iucr.org/  #
# cif/home.html                                                              #
#                                                                            #
# This file may be used for bona fide research purposes within the           #
# scientific community so long as proper attribution is given to the journal # 
# article from which it was obtained.                                        #
#                                                                            #
##############################################################################
                                             
data_I
_audit_creation_method     SHELXL-97
_chemical_name_systematic
;
Dibromidobis(1,10-phenanthroline-\k^2^<i>N</i>,<i>N</i>')cadmium(II)
;
_chemical_name_common     ?
_chemical_formula_moiety     'C24 H16 Br2 Cd N4'
_chemical_formula_sum     'C24 H16 Br2 Cd N4'
_chemical_formula_iupac     '[Cd Br2 (C12 H8 N2)2]'
_chemical_formula_weight     632.63
_chemical_melting_point     ?
_symmetry_cell_setting     'triclinic'
_symmetry_space_group_name_H-M     'P -1'
_symmetry_space_group_name_Hall     '-P 1'
loop_
    _symmetry_equiv_pos_as_xyz
    'x, y, z'
    '-x, -y, -z'
_cell_length_a     9.3996(2)
_cell_length_b     10.1421(3)
_cell_length_c     12.8441(3)
_cell_angle_alpha     78.927(2)
_cell_angle_beta     81.3030(10)
_cell_angle_gamma     70.6330(10)
_cell_volume     1128.58(5)
_cell_formula_units_Z     2
_cell_measurement_reflns_used     15420
_cell_measurement_theta_min     1.62
_cell_measurement_theta_max     28.36
_cell_measurement_temperature     296(2)
_exptl_crystal_description     'block'
_exptl_crystal_colour     'yellow'
_exptl_crystal_size_max     0.30
_exptl_crystal_size_mid     0.28
_exptl_crystal_size_min     0.06
_exptl_crystal_density_diffrn     1.862
_exptl_crystal_density_meas     ?
_exptl_crystal_density_method     'not measured'
_exptl_crystal_F_000     612
_exptl_absorpt_coefficient_mu     4.527
_exptl_absorpt_correction_type     'multi-scan'
_exptl_absorpt_process_details     '(SADABS; Bruker, 2008)'
_exptl_absorpt_correction_T_min     0.279
_exptl_absorpt_correction_T_max     0.762
_exptl_special_details
;
;
_diffrn_ambient_temperature     296(2)
_diffrn_radiation_type     MoK\a
_diffrn_radiation_wavelength     0.71073
_diffrn_radiation_source     'fine-focus sealed tube'
_diffrn_radiation_monochromator     graphite
_diffrn_measurement_device_type     'Bruker SMART APEXII'
_diffrn_measurement_method     '\f and \w'
_diffrn_detector_area_resol_mean     ?
_diffrn_reflns_number     15420
_diffrn_reflns_av_R_equivalents     0.0261
_diffrn_reflns_av_sigmaI/netI     0.0304
_diffrn_reflns_theta_min     1.62
_diffrn_reflns_theta_max     28.36
_diffrn_reflns_theta_full     28.36
_diffrn_measured_fraction_theta_max     0.987
_diffrn_measured_fraction_theta_full     0.987
_diffrn_reflns_limit_h_min     -12
_diffrn_reflns_limit_h_max     12
_diffrn_reflns_limit_k_min     -13
_diffrn_reflns_limit_k_max     12
_diffrn_reflns_limit_l_min     -17
_diffrn_reflns_limit_l_max     16
_diffrn_standards_number     0
_diffrn_standards_interval_count     ?
_diffrn_standards_interval_time     ?
_diffrn_standards_decay_%     ?
_refine_special_details
;
Refinement of <i>F</i>^2^ against ALL reflections. The weighted <i>R</i>-factor
<i>wR</i> and goodness of fit <i>S</i> are based on <i>F</i>^2^, conventional
<i>R</i>-factors <i>R</i> are based on <i>F</i>, with <i>F</i> set to zero for
negative <i>F</i>^2^. The threshold expression of <i>F</i>^2^ >
\s(<i>F</i>^2^) is used only for calculating <i>R</i>-factors(gt) <i>etc</i>.
and is not relevant to the choice of reflections for refinement.
<i>R</i>-factors based on <i>F</i>^2^ are statistically about twice as large
as those based on <i>F</i>, and <i>R</i>- factors based on ALL data will be
even larger.
;
_reflns_number_total     5656
_reflns_number_gt     4515
_reflns_threshold_expression     I>2\s(I)
_refine_ls_structure_factor_coef     Fsqd
_refine_ls_matrix_type     full
_refine_ls_R_factor_all     0.0506
_refine_ls_R_factor_gt     0.0372
_refine_ls_wR_factor_gt     0.1014
_refine_ls_wR_factor_ref     0.1093
_refine_ls_goodness_of_fit_ref     1.027
_refine_ls_restrained_S_all     1.027
_refine_ls_number_reflns     5656
_refine_ls_number_parameters     280
_refine_ls_number_restraints     0
_refine_ls_hydrogen_treatment     constr
_refine_ls_weighting_scheme     calc
_refine_ls_weighting_details
         'calc w=1/[\s^2^(Fo^2^)+(0.0576P)^2^+1.3724P] where P=(Fo^2^+2Fc^2^)/3'
_atom_sites_solution_hydrogens     geom
_atom_sites_solution_primary     direct
_atom_sites_solution_secondary     difmap
_refine_ls_shift/su_max     0.001
_refine_ls_shift/su_mean     0.000
_refine_diff_density_max     1.047
_refine_diff_density_min     -1.157
_refine_ls_extinction_method     none
_refine_ls_extinction_coef     ?
loop_
    _atom_type_symbol
    _atom_type_description
    _atom_type_scat_dispersion_real
    _atom_type_scat_dispersion_imag
    _atom_type_scat_source
    'C' 'C' 0.0033 0.0016
                         'International Tables Vol C Tables 4.2.6.8 and 6.1.1.4'
    'H' 'H' 0.0000 0.0000
                         'International Tables Vol C Tables 4.2.6.8 and 6.1.1.4'
    'N' 'N' 0.0061 0.0033
                         'International Tables Vol C Tables 4.2.6.8 and 6.1.1.4'
    'Cd' 'Cd' -0.8075 1.2024
                         'International Tables Vol C Tables 4.2.6.8 and 6.1.1.4'
    'Br' 'Br' -0.2901 2.4595
                         'International Tables Vol C Tables 4.2.6.8 and 6.1.1.4'
_computing_data_collection     'APEX2 (Bruker, 2008)'
_computing_cell_refinement     'SAINT (Bruker, 2008)'
_computing_data_reduction     'SAINT (Bruker, 2008)'
_computing_structure_solution     'SHELXS97 (Sheldrick, 2008)'
_computing_structure_refinement     'SHELXL97 (Sheldrick, 2008)'
_computing_molecular_graphics     'SHELXTL (Sheldrick, 2008)'
_computing_publication_material     'SHELXL97 (Sheldrick, 2008)'
loop_
    _atom_site_type_symbol
    _atom_site_label
    _atom_site_fract_x
    _atom_site_fract_y
    _atom_site_fract_z
    _atom_site_U_iso_or_equiv
    _atom_site_adp_type
    _atom_site_calc_flag
    _atom_site_refinement_flags
    _atom_site_occupancy
    _atom_site_disorder_assembly
    _atom_site_disorder_group
    Cd Cd1 0.55044(3) 0.23874(3) 0.24464(2) 0.03912(10) Uani d . 1 . .
    Br Br1 0.74883(7) 0.36969(6) 0.16057(4) 0.06865(16) Uani d . 1 . .
    Br Br2 0.71950(5) -0.02183(4) 0.32529(4) 0.05049(13) Uani d . 1 . .
    N N1 0.3404(4) 0.1407(3) 0.2733(3) 0.0423(7) Uani d . 1 . .
    N N2 0.4886(4) 0.2069(4) 0.0812(2) 0.0430(7) Uani d . 1 . .
    N N3 0.4726(4) 0.3143(4) 0.4127(3) 0.0451(8) Uani d . 1 . .
    N N4 0.3237(4) 0.4503(4) 0.2368(3) 0.0492(8) Uani d . 1 . .
    C C1 0.2693(5) 0.1083(5) 0.3666(4) 0.0557(11) Uani d . 1 . .
    H H1A 0.3048 0.1158 0.4283 0.067 Uiso calc R 1 . .
    C C2 0.1434(6) 0.0635(7) 0.3752(5) 0.0752(16) Uani d . 1 . .
    H H2A 0.0963 0.0413 0.4423 0.090 Uiso calc R 1 . .
    C C3 0.0887(6) 0.0519(7) 0.2884(6) 0.0803(17) Uani d . 1 . .
    H H3A 0.0026 0.0240 0.2948 0.096 Uiso calc R 1 . .
    C C4 0.1629(5) 0.0824(5) 0.1871(5) 0.0616(12) Uani d . 1 . .
    C C5 0.1163(6) 0.0697(7) 0.0888(6) 0.0797(17) Uani d . 1 . .
    H H5A 0.0316 0.0411 0.0905 0.096 Uiso calc R 1 . .
    C C6 0.1928(7) 0.0986(6) -0.0054(5) 0.0750(16) Uani d . 1 . .
    H H6A 0.1618 0.0864 -0.0674 0.090 Uiso calc R 1 . .
    C C7 0.3194(6) 0.1471(5) -0.0124(4) 0.0545(11) Uani d . 1 . .
    C C8 0.4023(7) 0.1798(5) -0.1086(4) 0.0663(14) Uani d . 1 . .
    H H8A 0.3750 0.1697 -0.1725 0.080 Uiso calc R 1 . .
    C C9 0.5217(8) 0.2258(6) -0.1086(4) 0.0716(15) Uani d . 1 . .
    H H9A 0.5761 0.2485 -0.1724 0.086 Uiso calc R 1 . .
    C C10 0.5626(6) 0.2389(5) -0.0119(3) 0.0569(11) Uani d . 1 . .
    H H10A 0.6445 0.2712 -0.0126 0.068 Uiso calc R 1 . .
    C C11 0.3688(5) 0.1622(4) 0.0822(3) 0.0427(9) Uani d . 1 . .
    C C12 0.2892(4) 0.1273(4) 0.1839(3) 0.0436(9) Uani d . 1 . .
    C C13 0.5464(6) 0.2500(5) 0.4971(3) 0.0561(11) Uani d . 1 . .
    H H13A 0.6328 0.1729 0.4895 0.067 Uiso calc R 1 . .
    C C14 0.5008(7) 0.2923(6) 0.5971(4) 0.0678(14) Uani d . 1 . .
    H H14A 0.5570 0.2452 0.6544 0.081 Uiso calc R 1 . .
    C C15 0.3737(8) 0.4027(6) 0.6098(4) 0.0707(15) Uani d . 1 . .
    H H15A 0.3421 0.4321 0.6761 0.085 Uiso calc R 1 . .
    C C16 0.2903(6) 0.4723(5) 0.5235(4) 0.0593(12) Uani d . 1 . .
    C C17 0.1551(8) 0.5900(6) 0.5292(5) 0.0803(18) Uani d . 1 . .
    H H17A 0.1201 0.6239 0.5937 0.096 Uiso calc R 1 . .
    C C18 0.0766(8) 0.6533(7) 0.4438(5) 0.0835(18) Uani d . 1 . .
    H H18A -0.0132 0.7272 0.4511 0.100 Uiso calc R 1 . .
    C C19 0.1298(6) 0.6082(5) 0.3421(4) 0.0666(14) Uani d . 1 . .
    C C20 0.0546(7) 0.6714(7) 0.2503(5) 0.089(2) Uani d . 1 . .
    H H20A -0.0360 0.7451 0.2543 0.106 Uiso calc R 1 . .
    C C21 0.1138(8) 0.6255(7) 0.1547(5) 0.090(2) Uani d . 1 . .
    H H21A 0.0651 0.6681 0.0933 0.108 Uiso calc R 1 . .
    C C22 0.2493(6) 0.5126(5) 0.1514(4) 0.0639(13) Uani d . 1 . .
    H H22A 0.2886 0.4801 0.0868 0.077 Uiso calc R 1 . .
    C C23 0.2659(5) 0.4952(4) 0.3313(4) 0.0505(10) Uani d . 1 . .
    C C24 0.3446(5) 0.4250(4) 0.4241(3) 0.0467(9) Uani d . 1 . .
loop_
    _atom_site_aniso_label
    _atom_site_aniso_U_11
    _atom_site_aniso_U_22
    _atom_site_aniso_U_33
    _atom_site_aniso_U_12
    _atom_site_aniso_U_13
    _atom_site_aniso_U_23
    Cd1 0.04326(16) 0.04325(16) 0.03189(14) -0.01209(11) -0.00285(10)
                                                                    -0.01124(11)
    Br1 0.0775(4) 0.0791(4) 0.0600(3) -0.0404(3) 0.0076(3) -0.0180(3)
    Br2 0.0427(2) 0.0468(2) 0.0585(3) -0.00646(17) -0.00875(18) -0.01007(19)
    N1 0.0415(17) 0.0412(17) 0.0432(17) -0.0114(13) -0.0039(13) -0.0065(14)
    N2 0.0506(19) 0.0442(18) 0.0348(16) -0.0137(15) -0.0054(14) -0.0081(13)
    N3 0.059(2) 0.0428(17) 0.0360(16) -0.0165(15) -0.0029(14) -0.0122(14)
    N4 0.060(2) 0.0411(18) 0.0392(17) -0.0078(16) -0.0006(15) -0.0049(14)
    C1 0.055(3) 0.060(3) 0.051(2) -0.020(2) 0.005(2) -0.010(2)
    C2 0.055(3) 0.089(4) 0.082(4) -0.033(3) 0.021(3) -0.016(3)
    C3 0.044(3) 0.100(4) 0.106(5) -0.036(3) 0.004(3) -0.024(4)
    C4 0.040(2) 0.066(3) 0.084(3) -0.015(2) -0.011(2) -0.021(3)
    C5 0.054(3) 0.094(4) 0.107(5) -0.027(3) -0.034(3) -0.023(4)
    C6 0.070(3) 0.079(4) 0.084(4) -0.012(3) -0.040(3) -0.027(3)
    C7 0.069(3) 0.046(2) 0.051(2) -0.011(2) -0.027(2) -0.0098(19)
    C8 0.094(4) 0.058(3) 0.046(2) -0.011(3) -0.031(3) -0.011(2)
    C9 0.110(5) 0.073(3) 0.035(2) -0.033(3) -0.007(2) -0.010(2)
    C10 0.074(3) 0.065(3) 0.035(2) -0.028(2) -0.001(2) -0.0093(19)
    C11 0.045(2) 0.0382(19) 0.0409(19) -0.0033(16) -0.0134(16) -0.0078(16)
    C12 0.0322(18) 0.042(2) 0.055(2) -0.0053(15) -0.0084(16) -0.0110(17)
    C13 0.076(3) 0.055(3) 0.042(2) -0.021(2) -0.012(2) -0.0130(19)
    C14 0.102(4) 0.070(3) 0.041(2) -0.035(3) -0.012(2) -0.012(2)
    C15 0.113(5) 0.072(3) 0.040(2) -0.048(3) 0.016(3) -0.024(2)
    C16 0.081(3) 0.052(3) 0.050(2) -0.028(2) 0.015(2) -0.022(2)
    C17 0.098(4) 0.070(3) 0.068(4) -0.021(3) 0.029(3) -0.038(3)
    C18 0.082(4) 0.073(4) 0.082(4) -0.002(3) 0.017(3) -0.037(3)
    C19 0.066(3) 0.050(3) 0.069(3) -0.002(2) 0.007(2) -0.014(2)
    C20 0.075(4) 0.068(4) 0.089(4) 0.017(3) -0.004(3) -0.009(3)
    C21 0.089(4) 0.071(4) 0.074(4) 0.023(3) -0.019(3) -0.005(3)
    C22 0.067(3) 0.058(3) 0.051(3) 0.000(2) -0.007(2) -0.005(2)
    C23 0.058(2) 0.037(2) 0.052(2) -0.0112(18) 0.0064(19) -0.0112(17)
    C24 0.063(3) 0.0366(19) 0.042(2) -0.0199(18) 0.0084(18) -0.0128(16)
_geom_special_details
;
All e.s.d.'s (except the e.s.d. in the dihedral angle between two l.s. planes)
are estimated using the full covariance matrix. The cell e.s.d.'s are taken
into account individually in the estimation of e.s.d.'s in distances, angles
and torsion angles; correlations between e.s.d.'s in cell parameters are only
used when they are defined by crystal symmetry. An approximate (isotropic)
treatment of cell e.s.d.'s is used for estimating e.s.d.'s involving l.s.
planes.
;
loop_
    _geom_bond_atom_site_label_1
    _geom_bond_atom_site_label_2
    _geom_bond_site_symmetry_2
    _geom_bond_distance
    _geom_bond_publ_flag
    Cd1 N3 . 2.359(3) yes
    Cd1 N2 . 2.367(3) yes
    Cd1 N1 . 2.442(3) yes
    Cd1 N4 . 2.471(3) yes
    Cd1 Br1 . 2.6249(6) yes
    Cd1 Br2 . 2.6913(5) yes
    N1 C1 . 1.319(5) ?
    N1 C12 . 1.356(5) ?
    N2 C10 . 1.329(5) ?
    N2 C11 . 1.344(5) ?
    N3 C13 . 1.318(6) ?
    N3 C24 . 1.358(5) ?
    N4 C22 . 1.328(6) ?
    N4 C23 . 1.351(5) ?
    C1 C2 . 1.384(7) ?
    C1 H1A . 0.9300 ?
    C2 C3 . 1.336(9) ?
    C2 H2A . 0.9300 ?
    C3 C4 . 1.410(8) ?
    C3 H3A . 0.9300 ?
    C4 C12 . 1.399(6) ?
    C4 C5 . 1.438(8) ?
    C5 C6 . 1.344(9) ?
    C5 H5A . 0.9300 ?
    C6 C7 . 1.417(8) ?
    C6 H6A . 0.9300 ?
    C7 C8 . 1.402(8) ?
    C7 C11 . 1.415(5) ?
    C8 C9 . 1.350(9) ?
    C8 H8A . 0.9300 ?
    C9 C10 . 1.396(6) ?
    C9 H9A . 0.9300 ?
    C10 H10A . 0.9300 ?
    C11 C12 . 1.448(6) ?
    C13 C14 . 1.393(6) ?
    C13 H13A . 0.9300 ?
    C14 C15 . 1.354(8) ?
    C14 H14A . 0.9300 ?
    C15 C16 . 1.391(8) ?
    C15 H15A . 0.9300 ?
    C16 C24 . 1.413(6) ?
    C16 C17 . 1.430(8) ?
    C17 C18 . 1.350(9) ?
    C17 H17A . 0.9300 ?
    C18 C19 . 1.430(7) ?
    C18 H18A . 0.9300 ?
    C19 C20 . 1.401(8) ?
    C19 C23 . 1.416(6) ?
    C20 C21 . 1.370(8) ?
    C20 H20A . 0.9300 ?
    C21 C22 . 1.404(7) ?
    C21 H21A . 0.9300 ?
    C22 H22A . 0.9300 ?
    C23 C24 . 1.437(6) ?
loop_
    _geom_angle_atom_site_label_1
    _geom_angle_atom_site_label_2
    _geom_angle_atom_site_label_3
    _geom_angle_site_symmetry_1
    _geom_angle_site_symmetry_3
    _geom_angle
    _geom_angle_publ_flag
    N3 Cd1 N2 . . 149.72(12) yes
    N3 Cd1 N1 . . 88.27(12) yes
    N2 Cd1 N1 . . 69.02(12) yes
    N3 Cd1 N4 . . 68.75(12) yes
    N2 Cd1 N4 . . 86.08(12) yes
    N1 Cd1 N4 . . 76.42(12) yes
    N3 Cd1 Br1 . . 103.12(9) yes
    N2 Cd1 Br1 . . 96.15(9) yes
    N1 Cd1 Br1 . . 163.88(8) yes
    N4 Cd1 Br1 . . 96.90(9) yes
    N3 Cd1 Br2 . . 94.02(9) yes
    N2 Cd1 Br2 . . 103.63(8) yes
    N1 Cd1 Br2 . . 85.87(8) yes
    N4 Cd1 Br2 . . 155.34(9) yes
    Br1 Cd1 Br2 . . 104.380(19) yes
    C1 N1 C12 . . 118.6(4) ?
    C1 N1 Cd1 . . 125.6(3) ?
    C12 N1 Cd1 . . 115.7(3) ?
    C10 N2 C11 . . 118.8(4) ?
    C10 N2 Cd1 . . 122.5(3) ?
    C11 N2 Cd1 . . 118.6(2) ?
    C13 N3 C24 . . 118.6(4) ?
    C13 N3 Cd1 . . 122.3(3) ?
    C24 N3 Cd1 . . 119.1(3) ?
    C22 N4 C23 . . 119.0(4) ?
    C22 N4 Cd1 . . 125.6(3) ?
    C23 N4 Cd1 . . 115.0(3) ?
    N1 C1 C2 . . 121.9(5) ?
    N1 C1 H1A . . 119.0 ?
    C2 C1 H1A . . 119.0 ?
    C3 C2 C1 . . 120.8(5) ?
    C3 C2 H2A . . 119.6 ?
    C1 C2 H2A . . 119.6 ?
    C2 C3 C4 . . 119.3(5) ?
    C2 C3 H3A . . 120.3 ?
    C4 C3 H3A . . 120.3 ?
    C12 C4 C3 . . 117.0(5) ?
    C12 C4 C5 . . 119.0(5) ?
    C3 C4 C5 . . 124.0(5) ?
    C6 C5 C4 . . 121.3(5) ?
    C6 C5 H5A . . 119.4 ?
    C4 C5 H5A . . 119.4 ?
    C5 C6 C7 . . 121.5(5) ?
    C5 C6 H6A . . 119.3 ?
    C7 C6 H6A . . 119.3 ?
    C8 C7 C11 . . 117.0(5) ?
    C8 C7 C6 . . 123.8(5) ?
    C11 C7 C6 . . 119.3(5) ?
    C9 C8 C7 . . 120.2(4) ?
    C9 C8 H8A . . 119.9 ?
    C7 C8 H8A . . 119.9 ?
    C8 C9 C10 . . 119.4(5) ?
    C8 C9 H9A . . 120.3 ?
    C10 C9 H9A . . 120.3 ?
    N2 C10 C9 . . 122.4(5) ?
    N2 C10 H10A . . 118.8 ?
    C9 C10 H10A . . 118.8 ?
    N2 C11 C7 . . 122.3(4) ?
    N2 C11 C12 . . 118.4(3) ?
    C7 C11 C12 . . 119.3(4) ?
    N1 C12 C4 . . 122.3(4) ?
    N1 C12 C11 . . 118.1(4) ?
    C4 C12 C11 . . 119.6(4) ?
    N3 C13 C14 . . 123.0(5) ?
    N3 C13 H13A . . 118.5 ?
    C14 C13 H13A . . 118.5 ?
    C15 C14 C13 . . 119.2(5) ?
    C15 C14 H14A . . 120.4 ?
    C13 C14 H14A . . 120.4 ?
    C14 C15 C16 . . 120.0(4) ?
    C14 C15 H15A . . 120.0 ?
    C16 C15 H15A . . 120.0 ?
    C15 C16 C24 . . 117.7(5) ?
    C15 C16 C17 . . 123.9(5) ?
    C24 C16 C17 . . 118.3(5) ?
    C18 C17 C16 . . 122.0(5) ?
    C18 C17 H17A . . 119.0 ?
    C16 C17 H17A . . 119.0 ?
    C17 C18 C19 . . 120.7(5) ?
    C17 C18 H18A . . 119.6 ?
    C19 C18 H18A . . 119.6 ?
    C20 C19 C23 . . 117.2(5) ?
    C20 C19 C18 . . 123.3(5) ?
    C23 C19 C18 . . 119.5(5) ?
    C21 C20 C19 . . 120.3(5) ?
    C21 C20 H20A . . 119.8 ?
    C19 C20 H20A . . 119.8 ?
    C20 C21 C22 . . 118.6(5) ?
    C20 C21 H21A . . 120.7 ?
    C22 C21 H21A . . 120.7 ?
    N4 C22 C21 . . 122.6(5) ?
    N4 C22 H22A . . 118.7 ?
    C21 C22 H22A . . 118.7 ?
    N4 C23 C19 . . 122.2(4) ?
    N4 C23 C24 . . 118.9(4) ?
    C19 C23 C24 . . 119.0(4) ?
    N3 C24 C16 . . 121.5(4) ?
    N3 C24 C23 . . 118.1(3) ?
    C16 C24 C23 . . 120.4(4) ?
loop_
    _geom_hbond_atom_site_label_D
    _geom_hbond_atom_site_label_H
    _geom_hbond_atom_site_label_A
    _geom_hbond_site_symmetry_A
    _geom_hbond_distance_DH
    _geom_hbond_distance_HA
    _geom_hbond_distance_DA
    _geom_hbond_angle_DHA
    C3 H3A Br2 1_455 0.93 2.81 3.731(5) 171.4
    C20 H20A Br2 1_465 0.93 2.88 3.776(5) 162.3
data_global
_journal_date_recd_electronic     2009-05-23
_journal_date_accepted     2009-05-28
_journal_name_full     'Acta Crystallographica, Section E'
_journal_year     2009
_journal_volume     65
_journal_issue      7
_journal_page_first     m708
_journal_page_last     m708
_journal_paper_category     QM
_journal_coeditor_code     SJ2628
_publ_contact_author_name     'Dr. Zi-Yi Du'
_publ_contact_author_address
;
 College of Chemistry and Life Science,
 Gannan Normal University,
 Ganzhou, Jiangxi 341000,
 People's Republic of China.
;
_publ_contact_author_email     'ziyidu@gmail.com'
_publ_contact_author_fax     ?
_publ_contact_author_phone     ?
_publ_section_title
;
Dibromidobis(1,10-phenanthroline-\k^2^<i>N</i>,<i>N</i>')cadmium(II)
;
loop_
    _publ_author_name
    _publ_author_address
    'Yu-Hui Sun'
;
College of Chemistry and Life Science,
Gannan Normal University,
Ganzhou, Jiangxi 341000,
People's Republic of China
;
    'Shu-Fen Luo'
;
College of Chemistry and Life Science,
Gannan Normal University,
Ganzhou, Jiangxi 341000,
People's Republic of China
;
    'Xiu-Zhi Zhang'
;
College of Chemistry and Life Science,
Gannan Normal University,
Ganzhou, Jiangxi 341000,
People's Republic of China
;
    'Zi-Yi Du'
;
College of Chemistry and Life Science,
Gannan Normal University,
Ganzhou, Jiangxi 341000,
People's Republic of China
;
