# Supplementary material for: Dibromidobis(1,10-phenanthroline-κ2 N,N′)cadmium(II)
Source: Acta Crystallogr Sect E Struct Rep Online. 2009 Jun 6;65(Pt 7):m708. doi: 10.1107/S1600536809020352 (PMC2969372; doi:10.1107/S1600536809020352)
Supplement: Supplementary file 2 [file e-65-0m708-Isup2.hkl]

# 
# h,k,l, Fc-squared, Fo-squared, sigma(Fo-squared) and status flag 
# 
data_I
_shelx_title ' 1 in P-1' 
_shelx_refln_list_code          4 
_shelx_F_calc_maximum      263.25 
_exptl_crystal_F_000       612.00 
_reflns_d_resolution_high  0.7482 
 
loop_ 
 _symmetry_equiv_pos_as_xyz 
 'x, y, z' 
 '-x, -y, -z' 
 
_cell_length_a     9.3996 
_cell_length_b    10.1421 
_cell_length_c    12.8441 
_cell_angle_alpha  78.927 
_cell_angle_beta   81.303 
_cell_angle_gamma  70.633 
 
_shelx_F_squared_multiplier     1.000 
 
loop_ 
 _refln_index_h 
 _refln_index_k 
 _refln_index_l 
 _refln_F_squared_calc 
 _refln_F_squared_meas 
 _refln_F_squared_sigma 
 _refln_observed_status 
   1   0   0    20914.74    23966.72    573.72 o 
   2   0   0     2591.84     2717.73     63.63 o 
   3   0   0      372.21      452.82      8.29 o 
   4   0   0     5798.38     5763.25     87.58 o 
   5   0   0     4117.64     4700.12     66.24 o 
   6   0   0     1419.14     1391.62     19.92 o 
   7   0   0     1987.50     2009.46     34.72 o 
   8   0   0       41.89       32.33      5.44 o 
   9   0   0        4.00        2.51      4.13 o 
  10   0   0      297.62      408.63     30.98 o 
  11   0   0      369.43      458.05     33.19 o 
 -11   1   0      227.01      219.87     15.12 o 
 -10   1   0        8.86       14.41      9.96 o 
  -9   1   0      488.50      530.83     28.40 o 
  -8   1   0       42.31       50.22      4.58 o 
  -7   1   0      148.46      167.93     15.59 o 
  -6   1   0     1439.64     1396.83     29.43 o 
  -5   1   0    10013.03    10043.55    156.54 o 
  -4   1   0     4484.74     4918.46     70.12 o 
  -3   1   0     1501.60     1779.49     26.38 o 
  -1   1   0      735.93      778.27     11.38 o 
   0   1   0      333.62      391.58      8.37 o 
   1   1   0      215.62      217.09     11.43 o 
   3   1   0     3447.81     3690.24    112.12 o 
   4   1   0     6923.06     7154.44    127.78 o 
   5   1   0     4391.41     4631.70     63.53 o 
   6   1   0     1040.47     1057.53     19.07 o 
   7   1   0     1475.20     1488.10     23.73 o 
   8   1   0      730.54      756.36     16.90 o 
   9   1   0       13.03        9.14      5.84 o 
  10   1   0      164.09      188.09     20.65 o 
  11   1   0        1.12       11.80     16.96 o 
  12   1   0        1.76      -19.92     19.92 o 
 -11   2   0        5.45       -7.59      9.94 o 
 -10   2   0      111.61      108.72     18.81 o 
  -9   2   0      551.06      517.59     25.08 o 
  -8   2   0      788.61      733.05     19.74 o 
  -7   2   0       58.23       55.15      5.41 o 
  -6   2   0       67.05       73.39      4.96 o 
  -5   2   0      256.90      298.26      7.40 o 
  -4   2   0      506.67      446.16      8.08 o 
  -3   2   0     1459.20     1918.08     21.75 o 
  -2   2   0    15955.80    16336.40    294.94 o 
  -1   2   0    69299.11    68988.80   1292.39 o 
   0   2   0      733.83      684.40     10.79 o 
   1   2   0      351.62      229.64      5.32 o 
   2   2   0    64254.11    64255.04   2748.13 o 
   3   2   0    20394.30    21215.68    467.98 o 
   4   2   0     1389.61     1677.88     38.31 o 
   5   2   0     3139.15     2569.94    181.48 o 
   6   2   0       91.86       82.52      8.54 o 
   7   2   0     1511.64     1480.83     25.81 o 
   8   2   0      123.31      149.47     14.32 o 
   9   2   0     1863.07     1978.25     35.80 o 
  10   2   0      634.62      631.04     19.15 o 
  11   2   0        1.90       -1.48     16.23 o 
  12   2   0        7.43        0.74     18.44 o 
 -10   3   0        0.04       -8.15      9.39 o 
  -9   3   0      164.48      159.61     13.23 o 
  -8   3   0        5.50       13.28      8.31 o 
  -7   3   0     1567.40     1494.37     28.06 o 
  -6   3   0     3463.43     3562.60     57.74 o 
  -5   3   0       49.48       60.36      4.84 o 
  -4   3   0       21.28       17.45      2.23 o 
  -3   3   0     2486.54     2124.88     24.93 o 
  -2   3   0    10631.38    10601.58    125.32 o 
  -1   3   0    13446.94    14756.73    157.49 o 
   0   3   0     1610.00     1501.14     17.38 o 
   1   3   0      130.25      222.20      5.44 o 
   2   3   0     1736.04     2227.47     52.97 o 
   3   3   0     6562.55     6710.06     95.82 o 
   4   3   0     6918.47     7195.86    128.81 o 
   5   3   0     3358.92     3381.33     62.51 o 
   6   3   0      508.12      497.99     13.02 o 
   7   3   0      803.22      737.80     18.28 o 
   8   3   0      666.56      677.14     21.91 o 
   9   3   0      193.95      211.39     10.78 o 
  10   3   0       37.50       35.94      7.28 o 
  11   3   0       27.25       33.19     16.23 o 
  12   3   0       86.90      119.49     22.13 o 
 -10   4   0       90.22      101.05     22.87 o 
  -9   4   0       15.84        6.18     10.08 o 
  -8   4   0       88.24       83.12     10.92 o 
  -7   4   0      736.38      703.70     31.72 o 
  -6   4   0     1194.89     1097.18     24.70 o 
  -5   4   0        3.94       -3.05      3.05 o 
  -4   4   0      235.03      246.75      7.31 o 
  -3   4   0      485.99      485.47     10.78 o 
  -2   4   0     5473.26     5838.53     63.99 o 
  -1   4   0     4422.68     4935.62     54.20 o 
   0   4   0     1775.53     1967.71     24.22 o 
   1   4   0    12423.17    12888.64    158.73 o 
   2   4   0     2632.93     2095.99     35.22 o 
   3   4   0     1168.80     1547.06     20.68 o 
   4   4   0     3957.88     4415.29     81.16 o 
   5   4   0     2033.80     1929.39     38.00 o 
   6   4   0     1077.99      981.59     21.46 o 
   7   4   0     1178.71     1114.75     23.86 o 
   8   4   0     1925.66     1840.52     46.64 o 
   9   4   0       75.82       70.03      8.23 o 
  10   4   0        5.32        5.25      7.35 o 
  11   4   0      223.85      247.31     13.20 o 
  -9   5   0       16.60       18.57     12.05 o 
  -8   5   0      211.70      214.33     15.38 o 
  -7   5   0       55.23       53.30     10.61 o 
  -6   5   0        3.45        0.55      5.62 o 
  -5   5   0      512.10      465.29     14.03 o 
  -4   5   0     3652.33     3628.56     52.05 o 
  -3   5   0     2780.54     2724.64     39.91 o 
  -2   5   0     1083.69     1232.33     16.99 o 
  -1   5   0       28.88       18.07      4.69 o 
   0   5   0     3216.83     3213.31     41.79 o 
   1   5   0     5160.52     4855.06     61.91 o 
   2   5   0     4812.41     4661.37     66.12 o 
   3   5   0     8258.43     8073.01    111.35 o 
   4   5   0     2900.75     2991.45     71.01 o 
   5   5   0       32.91       47.21      6.14 o 
   6   5   0     1611.89     1550.55     32.45 o 
   7   5   0     4016.85     4096.04     97.33 o 
   8   5   0      462.71      469.32     14.21 o 
   9   5   0        5.42        8.16      7.09 o 
  10   5   0        0.42        2.85      7.80 o 
  11   5   0       37.24       64.44     11.73 o 
  -8   6   0      364.67      382.10     20.78 o 
  -7   6   0       88.63       66.71     12.18 o 
  -6   6   0        3.17        9.99      9.12 o 
  -5   6   0      289.10      286.41      9.65 o 
  -4   6   0      583.43      569.66     13.10 o 
  -3   6   0      769.52      736.49     15.01 o 
  -2   6   0     1592.02     1601.24     23.19 o 
  -1   6   0       40.72       30.90      3.49 o 
   0   6   0      300.78      310.74      7.13 o 
   1   6   0     4019.34     3968.53     53.41 o 
   2   6   0     6092.87     6372.14     96.18 o 
   3   6   0     2615.51     2793.41     47.22 o 
   4   6   0        0.21        5.21      4.21 o 
   5   6   0      106.87       82.02      6.44 o 
   6   6   0      184.70      201.97      9.14 o 
   7   6   0       41.56       24.97      5.57 o 
   8   6   0       47.08       56.33      5.88 o 
   9   6   0      175.85      153.40      7.72 o 
  10   6   0      492.32      445.20     30.33 o 
  11   6   0      241.31      277.03     18.51 o 
  12   6   0       24.00       13.64     13.76 o 
  -7   7   0       32.92       40.82     21.02 o 
  -6   7   0      312.17      275.65     18.55 o 
  -5   7   0      263.63      246.16     11.81 o 
  -4   7   0      307.57      303.91     10.41 o 
  -3   7   0     1134.91     1041.05     19.56 o 
  -2   7   0     1946.78     2050.28     37.05 o 
  -1   7   0     1948.70     1945.47     27.79 o 
   0   7   0      386.70      377.81      8.67 o 
   1   7   0     2089.55     2024.67     32.33 o 
   2   7   0      346.69      332.98      9.78 o 
   3   7   0      786.10      748.67     17.05 o 
   4   7   0        2.89        2.28      5.11 o 
   5   7   0     3471.44     3318.75     66.99 o 
   6   7   0     5456.37     4938.98    117.54 o 
   7   7   0      174.44      201.27     12.69 o 
   8   7   0        8.45       13.43      6.45 o 
   9   7   0      375.40      402.73     30.98 o 
  10   7   0      375.38      409.37     32.45 o 
  11   7   0        0.29        7.87     13.29 o 
  12   7   0       83.43       94.00     15.62 o 
  -7   8   0      160.85      142.64     18.44 o 
  -6   8   0      394.77      392.11     14.93 o 
  -5   8   0       73.56       88.64     10.20 o 
  -4   8   0      359.67      335.54     12.85 o 
  -3   8   0       19.94       20.01      5.98 o 
  -2   8   0      719.53      689.62     15.54 o 
  -1   8   0        8.59       12.28      5.63 o 
   0   8   0     2291.88     2231.06     39.55 o 
   1   8   0     2890.88     2914.05     45.28 o 
   2   8   0      203.81      204.16      9.58 o 
   3   8   0       51.55       43.68      5.85 o 
   4   8   0     1282.06     1255.70     28.86 o 
   5   8   0     1157.76     1126.99     24.86 o 
   6   8   0      167.87      138.60     11.85 o 
   7   8   0      478.09      492.57     21.08 o 
   8   8   0        9.81       -6.64     14.75 o 
   9   8   0       15.53       -0.74     17.70 o 
  10   8   0      134.88      129.82     25.82 o 
  11   8   0      182.62      188.57     17.94 o 
  -6   9   0        0.67       -8.71      8.71 o 
  -5   9   0      129.77      124.10     12.02 o 
  -4   9   0      891.05      813.89     23.49 o 
  -3   9   0      548.14      512.16     18.83 o 
  -2   9   0      137.12      131.37      9.63 o 
  -1   9   0      145.49      154.36      8.87 o 
   0   9   0      186.77      178.52      9.86 o 
   1   9   0      347.08      300.90     16.68 o 
   2   9   0      113.97      119.67     10.58 o 
   3   9   0      402.88      375.26     15.76 o 
   4   9   0      857.14      895.17     35.36 o 
   5   9   0      368.86      366.48     13.47 o 
   6   9   0        6.88        2.80      8.59 o 
   7   9   0      195.42      209.48     24.34 o 
   8   9   0     1147.02     1012.00     53.11 o 
   9   9   0      372.49      385.77     33.19 o 
  10   9   0        3.33       12.54     21.39 o 
  11   9   0        8.94       -3.69     20.65 o 
  -4  10   0      218.00      207.83     17.90 o 
  -3  10   0      297.25      333.27     28.40 o 
  -2  10   0       87.30       92.84     11.48 o 
  -1  10   0      638.65      649.53     26.46 o 
   0  10   0      162.53      179.02     15.18 o 
   1  10   0       10.12        9.85     11.20 o 
   2  10   0      143.44      150.26     14.58 o 
   3  10   0     1217.66     1318.20     33.23 o 
   4  10   0      569.22      548.05     28.34 o 
   5  10   0       24.80       20.61     17.70 o 
   6  10   0       27.00       56.06     17.70 o 
   7  10   0      123.68      149.00     23.60 o 
   8  10   0        3.29       14.75     19.18 o 
   9  10   0      305.67      296.52     33.19 o 
  10  10   0      216.85      261.11     30.98 o 
  -3  11   0        8.67       -0.50     13.46 o 
  -2  11   0      247.66      271.27     20.16 o 
  -1  11   0      342.24      383.59     22.58 o 
   0  11   0      102.71      100.52     12.29 o 
   1  11   0        7.59       16.60     13.04 o 
   2  11   0       15.95       13.26     11.73 o 
   3  11   0       20.73       26.22     12.39 o 
   4  11   0       59.47       70.77     13.65 o 
   5  11   0      305.08      280.05     16.92 o 
   6  11   0      220.59      194.73     25.82 o 
   7  11   0      150.94      215.38     27.29 o 
   8  11   0       58.04       73.76     24.34 o 
   9  11   0       32.28       32.45     23.60 o 
  -1  12   0        3.46        0.68     13.44 o 
   0  12   0       30.55        1.13     12.17 o 
   1  12   0      216.02      215.67     19.51 o 
   2  12   0      269.01      299.02     21.00 o 
   3  12   0       54.09       72.93     14.58 o 
   4  12   0        1.27       -9.34     11.66 o 
   5  12   0       44.81       47.74     12.91 o 
   6  12   0      177.21      255.95     29.50 o 
   7  12   0        5.62        3.69     19.92 o 
   8  12   0       93.27       94.41     25.08 o 
   2  13   0       34.89       33.71     15.90 o 
   3  13   0       35.17       34.51     14.80 o 
   4  13   0       43.29       52.86     36.51 o 
   5  13   0        0.42        8.54     15.86 o 
   6  13   0       12.50       -4.43     21.39 o 
  -5 -13   1       11.52        6.34     12.27 o 
  -4 -13   1       28.27       73.02     24.34 o 
  -3 -13   1      109.54       89.25     25.08 o 
  -8 -12   1      101.80      111.38     25.82 o 
  -7 -12   1      324.98      427.81     37.62 o 
  -6 -12   1       83.66       74.50     22.87 o 
  -5 -12   1        6.62       -0.90     11.80 o 
  -4 -12   1        9.48       19.89     12.91 o 
  -3 -12   1      141.15      153.13     25.45 o 
  -2 -12   1        6.47       11.30     13.76 o 
  -1 -12   1      172.80      166.00     18.75 o 
   0 -12   1      192.61      218.93     31.96 o 
   1 -12   1       29.88       25.08     20.65 o 
  -9 -11   1       30.94       64.17     24.34 o 
  -8 -11   1      116.21      106.95     25.08 o 
  -7 -11   1        5.42        5.90     19.18 o 
  -6 -11   1      106.72      162.27     25.82 o 
  -5 -11   1      182.60      176.39     14.05 o 
  -4 -11   1       80.16       83.26     13.23 o 
  -3 -11   1       80.36       98.56     16.96 o 
  -2 -11   1      137.32      150.87     46.47 o 
  -1 -11   1      222.07      198.69     17.71 o 
   0 -11   1      206.39      212.41     15.18 o 
   1 -11   1       27.87       25.79     14.05 o 
   2 -11   1       20.32       33.93     19.18 o 
   3 -11   1       16.66        8.85     19.18 o 
 -10 -10   1       12.53       11.80     20.65 o 
  -9 -10   1      260.70      247.84     31.72 o 
  -8 -10   1      354.97      421.91     36.14 o 
  -7 -10   1       34.95        1.48     17.70 o 
  -6 -10   1       29.37       14.75     17.70 o 
  -5 -10   1      541.73      554.34     33.56 o 
  -4 -10   1      739.72      746.54     49.70 o 
  -3 -10   1        3.12       -1.84      8.26 o 
  -2 -10   1      339.86      349.96     18.99 o 
  -1 -10   1       10.81       11.43     13.65 o 
   0 -10   1       33.51       54.11      9.98 o 
   1 -10   1      189.99      184.01     16.14 o 
   2 -10   1      704.97      778.86     25.20 o 
   3 -10   1      284.46      302.89     20.02 o 
   4 -10   1       26.40       14.23     13.23 o 
 -11  -9   1        2.93      -20.65     21.39 o 
 -10  -9   1      176.32      178.50     27.29 o 
  -9  -9   1      338.00      346.67     33.19 o 
  -8  -9   1        7.38       19.92     19.18 o 
  -7  -9   1      265.94      281.77     27.29 o 
  -6  -9   1        6.53        2.95     14.75 o 
  -5  -9   1      126.31      123.71      8.49 o 
  -4  -9   1      247.45      261.49     15.73 o 
  -3  -9   1     1946.61     1992.76     68.21 o 
  -2  -9   1      958.96      971.29     26.18 o 
  -1  -9   1       94.37       98.84     15.12 o 
   0  -9   1       56.11       79.42      8.61 o 
   1  -9   1      357.92      352.99     14.57 o 
   2  -9   1      250.04      223.05     11.47 o 
   3  -9   1        0.40        0.83     10.68 o 
   4  -9   1       88.55       92.32     13.76 o 
   5  -9   1       83.24       90.55     11.68 o 
 -11  -8   1        1.79       -3.23     13.76 o 
 -10  -8   1        0.52      -14.75     19.18 o 
  -9  -8   1       56.18       64.17     19.92 o 
  -8  -8   1      229.31      170.39     24.34 o 
  -7  -8   1      668.32      587.87     38.36 o 
  -6  -8   1      916.92      908.25     30.95 o 
  -5  -8   1      560.11      541.20     14.62 o 
  -4  -8   1       97.38       82.33      6.91 o 
  -3  -8   1       43.71       32.57      5.93 o 
  -2  -8   1      373.20      398.22     19.80 o 
  -1  -8   1       16.03       13.67      5.44 o 
   0  -8   1      886.91      898.73     21.00 o 
   1  -8   1     1061.31     1057.49     20.56 o 
   2  -8   1       81.77       83.48      6.97 o 
   3  -8   1      127.01      103.27      7.73 o 
   4  -8   1      598.32      559.29     30.38 o 
   5  -8   1      487.13      497.36     17.96 o 
   6  -8   1       10.77       -2.46      8.81 o 
   7  -8   1       24.89       22.42     13.76 o 
 -11  -7   1      295.69      373.95     24.34 o 
 -10  -7   1      331.21      291.11     20.08 o 
  -9  -7   1       12.21       -4.43     15.49 o 
  -8  -7   1       48.68       62.70     16.96 o 
  -7  -7   1      292.68      321.07     16.30 o 
  -6  -7   1      255.68      258.54     29.14 o 
  -5  -7   1     1108.83     1069.75     26.66 o 
  -4  -7   1     4298.25     4220.92    132.55 o 
  -3  -7   1      170.51      286.66     47.94 o 
  -2  -7   1       11.94       10.17      4.18 o 
  -1  -7   1     2558.54     2571.02     40.18 o 
   0  -7   1     5602.92     5526.61     72.00 o 
   1  -7   1      721.53      770.86     14.40 o 
   2  -7   1      299.24      291.07      9.71 o 
   3  -7   1       15.50       23.20      5.49 o 
   4  -7   1      343.66      307.78     10.69 o 
   5  -7   1       12.62       11.36      7.49 o 
   6  -7   1      309.89      339.54     13.28 o 
   7  -7   1      484.99      514.89     23.98 o 
 -12  -6   1       84.14      108.69     16.67 o 
 -11  -6   1       64.83       65.56     13.29 o 
 -10  -6   1      182.58      199.97     16.90 o 
  -9  -6   1      583.52      527.39     33.19 o 
  -8  -6   1       45.98       44.39      9.96 o 
  -7  -6   1        5.14       -1.84      7.38 o 
  -6  -6   1      977.38      893.28     28.03 o 
  -5  -6   1     4223.45     3694.94    153.58 o 
  -4  -6   1     1054.34     1139.41     21.61 o 
  -3  -6   1        1.50       14.65      4.30 o 
  -2  -6   1       46.74       48.29      5.94 o 
  -1  -6   1       15.35        7.99      3.27 o 
   0  -6   1        3.75        4.96      3.30 o 
   1  -6   1      358.02      355.13      8.24 o 
   2  -6   1     1819.47     1811.95     25.98 o 
   3  -6   1     1786.21     1742.60     28.00 o 
   4  -6   1      356.53      357.23     11.85 o 
   5  -6   1       12.72        0.27      5.61 o 
   6  -6   1       58.82       55.76     13.28 o 
   7  -6   1      381.92      403.78     20.60 o 
   8  -6   1       69.50       78.90     13.97 o 
 -12  -5   1       53.06       41.76     14.34 o 
 -11  -5   1       74.86       89.96     11.06 o 
 -10  -5   1       43.91       29.74     11.20 o 
  -9  -5   1      191.75      197.56     14.08 o 
  -8  -5   1      883.38      874.92     21.21 o 
  -7  -5   1      147.64      127.31      7.77 o 
  -6  -5   1      779.44      788.99     41.31 o 
  -5  -5   1     2065.51     1912.26     49.29 o 
  -4  -5   1       11.60        5.34      3.79 o 
  -3  -5   1      265.63      297.71      7.70 o 
  -2  -5   1    13235.81    13602.21    203.84 o 
  -1  -5   1     9824.76     9501.88    118.56 o 
   0  -5   1      378.70      429.22      8.14 o 
   1  -5   1       29.95       17.93      3.87 o 
   2  -5   1     5894.54     5666.30     70.80 o 
   3  -5   1     3988.18     3855.88     54.72 o 
   4  -5   1      251.04      242.55      8.23 o 
   5  -5   1     1401.96     1372.47     22.98 o 
   6  -5   1      207.64      185.12     10.92 o 
   7  -5   1       17.12       15.51      9.55 o 
   8  -5   1       46.49       74.35     12.71 o 
   9  -5   1      342.59      369.93     46.84 o 
 -12  -4   1       20.94       27.08     10.59 o 
 -11  -4   1      103.69      141.37     12.06 o 
 -10  -4   1       27.07       37.85      8.75 o 
  -9  -4   1      208.76      192.84     13.29 o 
  -8  -4   1       73.92       69.89      4.65 o 
  -7  -4   1     3724.53     3455.67     78.74 o 
  -6  -4   1     3699.46     3508.89     79.51 o 
  -5  -4   1       77.32       60.90      6.72 o 
  -4  -4   1      849.00      629.18     28.03 o 
  -3  -4   1     9404.81     9145.37    296.12 o 
  -2  -4   1     6791.21     6204.89    323.44 o 
  -1  -4   1      262.00      196.85      5.61 o 
   0  -4   1     4196.11     3962.17     46.78 o 
   1  -4   1     1832.96     2029.95     26.97 o 
   2  -4   1      133.42      112.21      3.89 o 
   3  -4   1      267.12      231.78      8.83 o 
   4  -4   1     2122.56     2003.00     30.06 o 
   5  -4   1     1646.20     1614.92     24.93 o 
   6  -4   1      643.97      642.78     18.29 o 
   7  -4   1       39.33       45.51     11.43 o 
   8  -4   1        7.09        3.34      8.82 o 
   9  -4   1       17.30       26.83     10.99 o 
  10  -4   1        6.89       42.04     19.92 o 
 -12  -3   1      126.55      174.81     24.34 o 
 -11  -3   1      273.81      285.01     14.47 o 
 -10  -3   1      115.07      105.10      9.65 o 
  -9  -3   1       87.38      100.63      9.08 o 
  -8  -3   1      221.16      220.39     10.15 o 
  -7  -3   1      279.74      299.90      9.51 o 
  -6  -3   1       81.81      100.42      6.24 o 
  -5  -3   1       23.56        9.02      4.61 o 
  -4  -3   1      807.38      913.00     54.95 o 
  -3  -3   1    12422.02    13470.15    402.00 o 
  -2  -3   1     7741.72     7445.27    394.99 o 
  -1  -3   1     1046.31     1046.70     18.28 o 
   0  -3   1     4936.53     5697.99     65.55 o 
   1  -3   1    22194.78    22871.75    257.19 o 
   2  -3   1     7674.62     7844.21     95.17 o 
   3  -3   1      858.87      841.21     12.78 o 
   4  -3   1       62.12       56.83      2.62 o 
   5  -3   1      383.90      382.82     10.24 o 
   6  -3   1       16.34       17.59      4.69 o 
   7  -3   1      839.78      873.14     22.04 o 
   8  -3   1      821.76      817.73     25.49 o 
   9  -3   1       30.96       26.83      9.54 o 
  10  -3   1        0.83       -9.54      9.54 o 
 -12  -2   1        3.08      -18.44     18.44 o 
 -11  -2   1      127.18      115.45     20.28 o 
 -10  -2   1      114.00      116.67     10.16 o 
  -9  -2   1      201.79      210.88     15.98 o 
  -8  -2   1     1440.73     1490.91     31.65 o 
  -7  -2   1      297.38      395.55      9.75 o 
  -6  -2   1       16.61       26.58      5.22 o 
  -5  -2   1     1138.28     1269.41     31.55 o 
  -4  -2   1    16991.18    17564.18    591.93 o 
  -3  -2   1     3547.12     3859.15    118.75 o 
  -2  -2   1    11778.25    12477.79    169.96 o 
  -1  -2   1       34.56       77.16      3.67 o 
   0  -2   1     1835.87     1828.79     26.34 o 
   1  -2   1     6133.19     7126.90     97.12 o 
   2  -2   1     4801.61     4663.99     58.43 o 
   3  -2   1    12409.54    13372.95    150.68 o 
   4  -2   1      288.81      430.09      8.48 o 
   5  -2   1      121.40      152.44      5.03 o 
   6  -2   1     1357.80     1371.75     24.32 o 
   7  -2   1     1323.76     1335.11     24.62 o 
   8  -2   1      181.06      158.18      9.03 o 
   9  -2   1       44.38       51.08     11.06 o 
  10  -2   1      114.89      103.54     11.69 o 
  11  -2   1       28.91       43.66     11.60 o 
 -11  -1   1        2.35        9.59     17.70 o 
 -10  -1   1      138.30      117.88     10.48 o 
  -9  -1   1     1333.21     1411.47     31.28 o 
  -8  -1   1     1056.24     1067.75     24.27 o 
  -7  -1   1       65.70       79.02      4.60 o 
  -6  -1   1      455.07      491.65     10.50 o 
  -5  -1   1      297.16      243.99      6.42 o 
  -4  -1   1      474.58      475.42     12.61 o 
  -3  -1   1     3724.33     3418.87     74.06 o 
  -2  -1   1     4307.75     4683.80    157.11 o 
  -1  -1   1    11983.28    13801.62    250.55 o 
   0  -1   1    20505.83    19465.47    423.76 o 
   1  -1   1     8926.46     9455.74    144.76 o 
   2  -1   1     1016.83      978.63     14.00 o 
   3  -1   1     1724.52     2065.45     29.27 o 
   4  -1   1      669.75      750.14     12.53 o 
   5  -1   1       21.59       36.64      4.11 o 
   6  -1   1      223.98      212.47      7.61 o 
   7  -1   1      172.51      180.14     16.73 o 
   8  -1   1       24.05       17.64      4.35 o 
   9  -1   1      285.71      282.78     12.27 o 
  10  -1   1      507.70      518.84     22.50 o 
  11  -1   1      179.67      168.99     13.07 o 
 -11   0   1        3.94       -0.74     17.70 o 
 -10   0   1       26.78       19.46     17.70 o 
  -9   0   1        0.40       -1.48      6.81 o 
  -8   0   1        0.80        1.53      4.97 o 
  -7   0   1      269.48      297.10     10.00 o 
  -6   0   1     1816.75     1906.19     31.97 o 
  -5   0   1     5033.43     5317.34     82.62 o 
  -4   0   1     3357.60     3591.22     55.72 o 
  -3   0   1      201.30      157.35     11.06 o 
  -2   0   1     6881.38     7846.21    138.69 o 
  -1   0   1     2810.65     2927.14     85.56 o 
   0   0   1       10.21       28.03      2.21 o 
   1   0   1     1215.65     1407.81     30.32 o 
   2   0   1     8837.18     8964.42    210.45 o 
   3   0   1     2236.75     2107.12     39.47 o 
   4   0   1     2473.56     2993.98     46.84 o 
   5   0   1    13815.23    14455.08    193.71 o 
   6   0   1     3192.61     3085.15     43.98 o 
   7   0   1       44.37       72.36      5.42 o 
   8   0   1      100.77      101.36      6.56 o 
   9   0   1      193.12      243.65     15.33 o 
  10   0   1       90.33       97.36     17.70 o 
  11   0   1       21.79       30.24     17.70 o 
 -11   1   1      220.07      207.15     14.18 o 
 -10   1   1      522.87      465.43     23.60 o 
  -9   1   1      145.28      152.36     15.72 o 
  -8   1   1       25.08       33.06      4.48 o 
  -7   1   1      686.51      649.75     12.41 o 
  -6   1   1     3924.51     3832.40     65.69 o 
  -5   1   1      354.88      415.57      8.98 o 
  -4   1   1     8536.53     8652.19    119.16 o 
  -3   1   1     3444.54     3819.85     48.17 o 
  -2   1   1     4889.12     4692.38     56.63 o 
  -1   1   1     3045.62     3514.49     66.60 o 
   0   1   1    11467.57    12658.23    294.42 o 
   1   1   1    13254.42    14438.83    307.84 o 
   2   1   1      128.53      231.06      6.64 o 
   3   1   1      378.23      418.96     15.49 o 
   4   1   1     2997.51     2917.71     76.56 o 
   5   1   1     2672.76     2795.03     78.83 o 
   6   1   1       91.06       93.77      4.40 o 
   7   1   1      990.32      997.83     17.07 o 
   8   1   1      602.10      587.39     17.22 o 
   9   1   1      259.75      276.64     19.55 o 
  10   1   1      203.53      208.00     20.65 o 
  11   1   1      134.23      143.10     21.39 o 
  12   1   1       98.68      142.36     22.87 o 
 -11   2   1      101.10       94.82     12.55 o 
 -10   2   1       64.88       56.06     10.77 o 
  -9   2   1      144.45      137.03     11.33 o 
  -8   2   1      495.49      518.40     34.28 o 
  -7   2   1       80.38       84.98      6.07 o 
  -6   2   1      386.37      362.90     10.02 o 
  -5   2   1     1990.20     1981.15     33.11 o 
  -4   2   1     1458.69     1458.06     27.65 o 
  -3   2   1     2592.94     2581.81     28.82 o 
  -2   2   1     4654.49     4575.49     53.61 o 
  -1   2   1     3650.65     4227.95     53.87 o 
   0   2   1     5493.44     6324.21     74.18 o 
   1   2   1     3659.42     3736.26     54.06 o 
   2   2   1      506.55      773.12     13.84 o 
   3   2   1     5942.50     6433.65    142.50 o 
   4   2   1    16033.20    15893.68    331.45 o 
   5   2   1      382.86      293.99     10.43 o 
   6   2   1       28.60       18.49      3.40 o 
   7   2   1      984.76     1009.12     37.13 o 
   8   2   1     2318.23     2267.37     38.59 o 
   9   2   1      101.95      117.40     13.07 o 
  10   2   1      188.17      225.19     18.81 o 
  11   2   1       36.20       37.62     16.96 o 
  12   2   1        5.23       23.60     19.18 o 
 -10   3   1        1.88       -7.59     10.23 o 
  -9   3   1      147.37      107.47     14.75 o 
  -8   3   1      902.37      842.03     33.80 o 
  -7   3   1     1140.65     1176.25     40.67 o 
  -6   3   1        7.18       11.22      4.79 o 
  -5   3   1      261.67      208.28      8.08 o 
  -4   3   1     1351.42     1249.91     17.75 o 
  -3   3   1     4732.97     4557.36     50.14 o 
  -2   3   1    10273.94    11283.07    130.29 o 
  -1   3   1    20934.54    21515.27    228.61 o 
   0   3   1      454.26      548.66      7.68 o 
   1   3   1     5398.17     5508.36     71.78 o 
   2   3   1      310.33      400.25     10.08 o 
   3   3   1    28989.45    29195.67    766.44 o 
   4   3   1     6232.71     7219.11    128.42 o 
   5   3   1     3339.67     3345.21     74.45 o 
   6   3   1     1503.65     1537.83     37.29 o 
   7   3   1      141.57      130.24      7.09 o 
   8   3   1        2.71        6.46      5.22 o 
   9   3   1     1204.86     1214.27     24.31 o 
  10   3   1      888.81      925.77     24.73 o 
  11   3   1       95.66       78.19     17.70 o 
 -10   4   1       18.23      -13.28     16.96 o 
  -9   4   1        4.79        2.50     10.08 o 
  -8   4   1      139.03      146.36     13.23 o 
  -7   4   1      358.76      308.93     13.04 o 
  -6   4   1     2490.40     2378.66     45.46 o 
  -5   4   1      941.91      943.79     16.01 o 
  -4   4   1       94.45       77.85      4.60 o 
  -3   4   1     1127.07     1154.34     18.51 o 
  -2   4   1     6448.30     6504.94     70.98 o 
  -1   4   1     4504.40     4809.45     52.76 o 
   0   4   1       56.70       66.19      2.72 o 
   1   4   1      128.58      195.63      4.31 o 
   2   4   1        0.14        5.05      2.57 o 
   3   4   1     3721.71     3559.83     42.26 o 
   4   4   1     1086.64     1052.67     22.24 o 
   5   4   1      908.25      943.47     20.38 o 
   6   4   1     2645.08     2586.04     49.10 o 
   7   4   1     1545.27     1406.86     36.22 o 
   8   4   1      124.44      126.57      8.37 o 
   9   4   1       26.47       22.18      5.99 o 
  10   4   1      197.73      180.01     10.65 o 
  -9   5   1      140.03      147.51     14.80 o 
  -8   5   1       25.31        4.66      9.87 o 
  -7   5   1       82.02       77.45     10.68 o 
  -6   5   1      392.93      410.91     17.27 o 
  -5   5   1     1113.33     1099.32     19.33 o 
  -4   5   1       93.78       85.57      5.51 o 
  -3   5   1     1853.50     1878.65     28.80 o 
  -2   5   1      336.44      303.38      7.51 o 
  -1   5   1     3746.86     4239.37     47.37 o 
   0   5   1      154.45      230.05      5.32 o 
   1   5   1     8003.36     8694.78    108.21 o 
   2   5   1    13935.86    13865.44    170.93 o 
   3   5   1      186.65      217.47      6.80 o 
   4   5   1     5681.46     5438.40     99.43 o 
   5   5   1      444.96      404.22     12.02 o 
   6   5   1     2640.53     2586.67     50.21 o 
   7   5   1      162.11      142.11      7.14 o 
   8   5   1     3230.57     3080.40     71.95 o 
   9   5   1      666.57      638.10     18.59 o 
  10   5   1       22.69       33.34      8.07 o 
  11   5   1       67.50       62.82     12.00 o 
  -8   6   1      128.45      101.67     15.12 o 
  -7   6   1      245.86      240.85     16.42 o 
  -6   6   1       36.75       30.12      7.86 o 
  -5   6   1       37.62       18.93      5.13 o 
  -4   6   1     2261.95     2154.70     44.20 o 
  -3   6   1     5771.55     5678.56     79.09 o 
  -2   6   1     1199.76     1147.30     17.70 o 
  -1   6   1      489.55      443.93      8.49 o 
   0   6   1       65.69       54.61      3.50 o 
   1   6   1     1526.41     1439.11     22.27 o 
   2   6   1        3.05       -0.61      6.28 o 
   3   6   1     1194.98     1089.34     18.58 o 
   4   6   1      295.57      270.23      5.86 o 
   5   6   1      392.54      359.92     11.93 o 
   6   6   1      996.73      877.82     21.19 o 
   7   6   1     1374.28     1343.01     29.81 o 
   8   6   1      872.35      869.73     21.35 o 
   9   6   1      207.25      169.30     14.75 o 
  10   6   1        8.06        6.80      7.75 o 
  11   6   1        0.68       10.15      9.35 o 
  -7   7   1      277.57      232.13     17.47 o 
  -6   7   1       20.10        7.88      7.70 o 
  -5   7   1        1.48       -1.63      6.17 o 
  -4   7   1        2.58        1.52      5.33 o 
  -3   7   1      379.96      324.11     10.46 o 
  -2   7   1      204.76      186.54      7.61 o 
  -1   7   1      687.52      658.18     12.55 o 
   0   7   1     1143.89     1074.87     16.12 o 
   1   7   1      705.47      632.42     13.50 o 
   2   7   1      850.85      893.35     24.43 o 
   3   7   1      160.11      157.75      9.50 o 
   4   7   1     1789.76     1731.70     31.32 o 
   5   7   1      627.99      547.86     16.42 o 
   6   7   1      918.12      796.27     21.08 o 
   7   7   1      969.22      887.84     22.94 o 
   8   7   1        1.83       -1.13      5.22 o 
   9   7   1       55.54       48.19     11.44 o 
  10   7   1      424.25      406.31     21.64 o 
  11   7   1      548.71      601.89     21.97 o 
  12   7   1       92.25      119.10     16.67 o 
  -7   8   1        4.16        0.26     12.49 o 
  -6   8   1       76.41       58.66      9.04 o 
  -5   8   1      678.05      681.54     18.12 o 
  -4   8   1      411.90      376.64     13.50 o 
  -3   8   1       82.47       79.57      7.04 o 
  -2   8   1       47.89       46.44      5.64 o 
  -1   8   1     1729.11     1689.07     27.94 o 
   0   8   1     1730.26     1697.28     28.18 o 
   1   8   1       39.44       31.85      5.21 o 
   2   8   1      726.26      700.86     17.26 o 
   3   8   1       25.00       26.57      6.56 o 
   4   8   1      196.32      196.94     10.26 o 
   5   8   1      777.31      761.05     26.99 o 
   6   8   1     1837.39     1731.59     48.71 o 
   7   8   1      572.41      535.56     17.87 o 
   8   8   1       34.50        6.36     10.39 o 
   9   8   1       98.54      103.32     14.05 o 
  10   8   1      278.96      335.70     21.00 o 
  11   8   1       11.83       28.77     21.39 o 
  -6   9   1      169.20      190.30     12.16 o 
  -5   9   1      233.67      240.07     13.64 o 
  -4   9   1       60.84       44.17      8.69 o 
  -3   9   1       25.55       15.15      8.89 o 
  -2   9   1       78.88       60.57      7.88 o 
  -1   9   1        1.95       -5.58      5.58 o 
   0   9   1      283.02      271.84     11.19 o 
   1   9   1     1360.32     1278.10     29.46 o 
   2   9   1      210.58      193.23     11.88 o 
   3   9   1       23.41       13.96      7.26 o 
   4   9   1      356.27      355.12     14.18 o 
   5   9   1      157.47      152.06     11.15 o 
   6   9   1       34.61       32.74      9.69 o 
   7   9   1        1.13       -7.38     15.49 o 
   8   9   1       37.22       32.45     17.70 o 
   9   9   1      248.99      216.86     26.55 o 
  10   9   1      160.07      171.12     28.03 o 
  11   9   1       37.20       29.50     23.60 o 
  -4  10   1       56.02       38.87     13.97 o 
  -3  10   1      166.94      221.13     14.57 o 
  -2  10   1      205.22      249.90     18.92 o 
  -1  10   1      146.27      171.37     12.63 o 
   0  10   1       19.36        9.87      8.65 o 
   1  10   1      198.57      190.71     21.39 o 
   2  10   1      554.61      638.73     26.55 o 
   3  10   1       28.52        8.77      8.65 o 
   4  10   1      907.34      935.01     28.27 o 
   5  10   1      837.97      815.39     22.43 o 
   6  10   1       20.11       26.55     16.96 o 
   7  10   1        4.41       14.75     17.70 o 
   8  10   1      281.50      298.73     30.24 o 
   9  10   1      435.39      496.41     39.83 o 
  10  10   1        9.29       33.19     23.60 o 
  -3  11   1       83.93      113.95     13.31 o 
  -2  11   1        5.72       16.62     15.21 o 
  -1  11   1      331.39      282.97     19.95 o 
   0  11   1      501.45      525.42     29.09 o 
   1  11   1        0.56      -10.92     10.92 o 
   2  11   1        2.76      -11.80     11.80 o 
   3  11   1      583.98      606.54     26.03 o 
   4  11   1      435.46      475.56     43.52 o 
   5  11   1        1.83       -9.57      9.92 o 
   6  11   1        1.80       -2.95     16.96 o 
   7  11   1       47.53       54.58     22.13 o 
   8  11   1       20.15       62.70     23.60 o 
   9  11   1       36.31       32.45     22.13 o 
  10  11   1      112.35      106.95     26.55 o 
  -1  12   1      146.52      159.96     18.17 o 
   0  12   1      134.55      139.06     14.56 o 
   1  12   1       40.31       48.20     28.77 o 
   2  12   1        3.08       -7.38     12.52 o 
   3  12   1       20.51       39.50     13.82 o 
   4  12   1        0.21        7.33     12.05 o 
   5  12   1        0.34      -10.92     10.92 o 
   6  12   1      118.99      115.80     25.08 o 
   7  12   1      312.34      385.77     36.14 o 
   8  12   1      142.85      189.56     29.50 o 
   1  13   1       49.34       37.17     17.33 o 
   2  13   1      387.37      427.69     24.89 o 
   3  13   1      150.57      139.02     20.65 o 
   4  13   1        3.12       -8.53     13.01 o 
   5  13   1       34.45       37.21     23.23 o 
   6  13   1      139.99      138.67     26.55 o 
  -7 -12   2        0.48       -1.48     21.39 o 
  -6 -12   2       96.69      109.17     23.60 o 
  -5 -12   2       32.91       33.34     11.46 o 
  -4 -12   2        1.12       -5.19     12.39 o 
  -3 -12   2       70.63       93.09     14.58 o 
  -2 -12   2      295.12      325.79     20.78 o 
  -1 -12   2      112.27      103.79     16.96 o 
   0 -12   2        4.29        0.51     22.13 o 
  -9 -11   2        0.79       11.06     22.13 o 
  -8 -11   2       42.14       53.11     22.87 o 
  -7 -11   2      344.38      451.41     36.88 o 
  -6 -11   2      210.12      197.68     27.29 o 
  -5 -11   2        5.19       11.15     10.23 o 
  -4 -11   2        9.10       -7.56     11.13 o 
  -3 -11   2       49.61       38.80     11.96 o 
  -2 -11   2       42.50       37.11     12.49 o 
  -1 -11   2       22.15       34.04     16.23 o 
   0 -11   2      216.10      208.55     17.51 o 
   1 -11   2      178.90      206.53     25.08 o 
   2 -11   2       48.36       75.24     20.65 o 
 -10 -10   2       11.75       23.60     22.87 o 
  -9 -10   2       16.92       14.75     21.39 o 
  -8 -10   2        9.06       12.54     19.18 o 
  -7 -10   2        6.98       39.09     19.92 o 
  -6 -10   2        6.32        4.43     16.23 o 
  -5 -10   2       37.94       30.07     16.60 o 
  -4 -10   2      354.85      352.08     15.84 o 
  -3 -10   2      568.47      635.14     24.89 o 
  -2 -10   2      115.02      131.73     13.97 o 
  -1 -10   2        8.62        3.89     10.61 o 
   0 -10   2      229.47      253.31     12.52 o 
   1 -10   2      366.81      368.90     26.55 o 
   2 -10   2        3.36      -16.23     16.23 o 
   3 -10   2      115.07      142.06     16.47 o 
   4 -10   2       13.60       28.56     16.96 o 
 -10  -9   2        8.46       28.03     20.65 o 
  -9  -9   2      152.38      193.25     28.77 o 
  -8  -9   2      569.36      584.92     39.83 o 
  -7  -9   2       79.70      127.61     22.13 o 
  -6  -9   2       97.33      120.97     19.92 o 
  -5  -9   2      208.82      197.75     13.92 o 
  -4  -9   2     1437.51     1396.72     73.44 o 
  -3  -9   2      136.90      159.32     11.32 o 
  -2  -9   2      521.55      587.85     19.51 o 
  -1  -9   2      286.46      337.90     15.33 o 
   0  -9   2       20.97       27.34      7.63 o 
   1  -9   2        1.06       -2.55      7.08 o 
   2  -9   2      431.35      448.78     22.13 o 
   3  -9   2      532.52      550.08     24.15 o 
   4  -9   2      104.51       94.14     13.97 o 
   5  -9   2        0.75       -0.46      9.33 o 
 -11  -8   2        0.52        1.15     14.34 o 
 -10  -8   2       84.74       57.53     22.87 o 
  -9  -8   2      395.22      365.85     31.72 o 
  -8  -8   2       49.09       41.31     17.70 o 
  -7  -8   2      136.18      135.72     21.39 o 
  -6  -8   2      158.21      137.89     12.58 o 
  -5  -8   2       41.45       40.22      5.16 o 
  -4  -8   2      220.71      220.11     13.65 o 
  -3  -8   2      779.90      752.02     44.76 o 
  -2  -8   2      876.25      815.52     29.89 o 
  -1  -8   2     1003.01      948.16     21.41 o 
   0  -8   2      438.27      435.09     14.38 o 
   1  -8   2       29.24       19.47      6.90 o 
   2  -8   2       36.34       32.10      6.30 o 
   3  -8   2      142.09      137.66     10.68 o 
   4  -8   2        2.58       -6.05      7.92 o 
   5  -8   2      215.12      213.40     14.31 o 
   6  -8   2      179.60      211.13     26.64 o 
 -11  -7   2        0.87        1.13     12.71 o 
 -10  -7   2      110.23       98.14     15.62 o 
  -9  -7   2      121.34      158.59     24.34 o 
  -8  -7   2        8.29      -14.01     14.01 o 
  -7  -7   2        3.60       -3.54      7.36 o 
  -6  -7   2     1264.06     1195.48     34.03 o 
  -5  -7   2     2064.94     1848.71     44.74 o 
  -4  -7   2        1.80        3.89      4.29 o 
  -3  -7   2      433.12      404.19     35.64 o 
  -2  -7   2      353.54      348.27     11.83 o 
  -1  -7   2     1245.16     1234.13     22.49 o 
   0  -7   2      297.88      302.80     11.39 o 
   1  -7   2     2522.53     2444.74     34.45 o 
   2  -7   2      473.41      468.27     12.42 o 
   3  -7   2       47.95       49.56      5.99 o 
   4  -7   2       88.48       79.49      7.96 o 
   5  -7   2      712.78      713.93     20.25 o 
   6  -7   2      276.31      240.76     31.02 o 
   7  -7   2        3.08       -4.25     11.20 o 
 -11  -6   2      299.17      362.77     21.89 o 
 -10  -6   2      606.08      630.05     28.15 o 
  -9  -6   2        0.96        9.09     10.68 o 
  -8  -6   2      203.61      192.28     12.14 o 
  -7  -6   2      137.63      117.26     10.70 o 
  -6  -6   2      973.60      799.56     39.09 o 
  -4  -6   2     4310.49     4104.03     89.78 o 
  -3  -6   2     1443.85     1332.80     36.41 o 
  -2  -6   2       69.93       90.11      7.12 o 
  -1  -6   2     1022.39      973.95     19.29 o 
   0  -6   2     3220.90     2974.96     40.63 o 
   1  -6   2     2082.99     2041.04     28.85 o 
   2  -6   2       41.41       66.34      5.02 o 
   3  -6   2      109.53      117.99      6.53 o 
   4  -6   2       18.73       28.65      6.11 o 
   5  -6   2       14.13       -1.36      5.67 o 
   6  -6   2       14.19       22.90      9.87 o 
   7  -6   2      224.17      222.84     17.70 o 
   8  -6   2      236.45      238.12     17.71 o 
 -12  -5   2        5.22       13.97     10.74 o 
 -11  -5   2       23.34       31.37     13.23 o 
 -10  -5   2        0.98      -10.68     10.68 o 
  -9  -5   2      154.54      128.80     14.01 o 
  -8  -5   2      242.39      211.87     14.60 o 
  -7  -5   2      524.85      554.68     30.98 o 
  -6  -5   2     1043.39      872.59     39.83 o 
  -5  -5   2      327.65      288.35     13.97 o 
  -4  -5   2      443.69      455.71     11.51 o 
  -3  -5   2     1416.27     1463.61     30.23 o 
  -2  -5   2      793.19      766.52     15.93 o 
  -1  -5   2      832.41      885.43     15.61 o 
   0  -5   2     1128.76     1063.29     16.87 o 
   1  -5   2      132.92      125.69      4.61 o 
   2  -5   2        9.11       14.49      3.49 o 
   3  -5   2     2336.04     2273.27     34.31 o 
   4  -5   2     2982.15     2907.43     42.85 o 
   5  -5   2       59.34       49.09      5.71 o 
   6  -5   2       46.74       57.73      9.34 o 
   7  -5   2      114.73      104.36     13.65 o 
   8  -5   2      228.58      259.45     39.09 o 
   9  -5   2        0.22      -12.91     12.91 o 
 -12  -4   2      201.42      258.93     16.17 o 
 -11  -4   2      173.36      232.65     22.53 o 
 -10  -4   2        2.81       11.52     10.92 o 
  -9  -4   2       44.63       39.37     10.16 o 
  -8  -4   2     1257.81     1229.72     35.99 o 
  -7  -4   2     1079.96      968.93     29.21 o 
  -6  -4   2     1152.43     1139.60     45.73 o 
  -5  -4   2     3186.94     3124.50    102.53 o 
  -4  -4   2      433.23      477.82     18.57 o 
  -3  -4   2      658.03      511.16     12.34 o 
  -2  -4   2     6713.20     6635.78    118.92 o 
  -1  -4   2    15604.94    15781.54    475.04 o 
   0  -4   2     1272.67     1573.21     85.78 o 
   1  -4   2      641.75      542.18     10.28 o 
   2  -4   2      454.97      475.23      8.48 o 
   3  -4   2     4024.85     3858.23     54.06 o 
   4  -4   2      286.83      327.75      7.75 o 
   5  -4   2     1017.59     1007.30     19.34 o 
   6  -4   2      711.86      709.53     24.16 o 
   7  -4   2        7.73        5.40      7.97 o 
   8  -4   2        6.37       16.57      9.59 o 
   9  -4   2      136.27      172.84     14.49 o 
  10  -4   2      200.95      174.07     26.55 o 
 -12  -3   2       80.04       99.34     13.04 o 
 -11  -3   2        7.63        1.38      9.08 o 
 -10  -3   2      178.90      209.93     12.29 o 
  -9  -3   2        4.64       11.80      8.35 o 
  -8  -3   2       21.67       33.73     11.43 o 
  -7  -3   2     1409.22     1305.68     28.03 o 
  -6  -3   2     3579.49     3371.03     77.19 o 
  -5  -3   2      961.27     1081.33     41.31 o 
  -4  -3   2      199.13      286.19     17.70 o 
  -3  -3   2     1761.17     1591.84     39.84 o 
  -2  -3   2     2113.39     1906.26     36.20 o 
  -1  -3   2        5.86       18.14      2.56 o 
   0  -3   2       41.44       41.16      3.67 o 
   1  -3   2     1409.31     1497.98     20.31 o 
   2  -3   2     2521.08     2623.10     31.60 o 
   3  -3   2     1511.62     1539.87     19.71 o 
   4  -3   2       96.84       95.14      3.70 o 
   5  -3   2      602.10      611.68     13.55 o 
   6  -3   2     1961.77     1984.11     40.52 o 
   7  -3   2      331.23      333.79     13.55 o 
   8  -3   2       80.44       96.72     10.46 o 
   9  -3   2       56.82       64.88     10.46 o 
  10  -3   2       17.27       32.52     10.92 o 
 -11  -2   2       90.70      105.82     15.74 o 
 -10  -2   2      373.17      358.33     17.70 o 
  -9  -2   2      626.75      672.39     19.44 o 
  -8  -2   2      216.28      215.60     15.12 o 
  -7  -2   2       36.17       35.41      5.90 o 
  -6  -2   2        7.39       17.03      3.10 o 
  -5  -2   2     2312.36     2469.34     60.85 o 
  -4  -2   2       44.19       58.40      6.64 o 
  -3  -2   2    11161.04    11525.09    343.72 o 
  -2  -2   2     6734.84     6528.02    114.78 o 
  -1  -2   2     1581.80     1599.62     30.27 o 
   0  -2   2      762.19      705.02     12.95 o 
   1  -2   2    12526.38    12689.46    167.06 o 
   2  -2   2    12823.70    12889.20    190.74 o 
   3  -2   2       73.90       71.21      2.41 o 
   4  -2   2     2836.85     2760.95     35.98 o 
   5  -2   2      247.61      245.27      6.41 o 
   6  -2   2      935.20      891.70     17.89 o 
   7  -2   2      363.00      379.08     12.70 o 
   8  -2   2     1579.26     1601.86     34.30 o 
   9  -2   2      335.32      322.58     15.60 o 
  10  -2   2        3.05       -7.97      8.59 o 
  11  -2   2       23.22       45.78     11.32 o 
 -11  -1   2        0.44       -2.66      9.31 o 
 -10  -1   2      227.39      268.32     13.77 o 
  -9  -1   2        0.68        3.22      7.09 o 
  -8  -1   2     1921.72     1904.66     38.87 o 
  -7  -1   2     1908.73     1941.88     33.46 o 
  -6  -1   2       42.99       43.90      3.71 o 
  -5  -1   2       74.69       89.15      4.31 o 
  -4  -1   2    11162.69    10904.35    193.66 o 
  -3  -1   2    11229.55    11514.48    242.01 o 
  -2  -1   2       84.36       39.42      2.35 o 
  -1  -1   2     2043.53     2286.24     42.72 o 
   0  -1   2      414.25      416.84      7.61 o 
   1  -1   2      794.35      853.31     14.66 o 
   2  -1   2     1965.88     1963.31     30.26 o 
   3  -1   2     6650.79     6591.41    101.76 o 
   4  -1   2     3139.44     3379.65     43.05 o 
   5  -1   2     1186.57     1282.18     19.33 o 
   6  -1   2      183.31      171.53      5.04 o 
   7  -1   2      225.65      214.87      7.65 o 
   8  -1   2      382.32      357.69     11.26 o 
   9  -1   2      120.64      132.00     10.70 o 
  10  -1   2       50.14       46.71      8.43 o 
  11  -1   2      107.60       84.03     10.72 o 
 -11   0   2       34.93        9.59     18.44 o 
 -10   0   2       44.60       44.38      9.22 o 
  -9   0   2      350.88      394.96     19.03 o 
  -8   0   2      899.24      890.06     19.80 o 
  -7   0   2      541.53      548.84     16.88 o 
  -6   0   2      268.37      269.31      8.25 o 
  -5   0   2       14.86       21.62      3.57 o 
  -4   0   2      539.64      557.21     12.90 o 
  -3   0   2        9.94        2.27      2.62 o 
  -2   0   2        8.58       19.63      1.25 o 
  -1   0   2     1459.11     1752.89     32.74 o 
   0   0   2    13869.23    14950.69    230.33 o 
   1   0   2     2496.35     2538.78     47.18 o 
   2   0   2      719.02      733.24     14.33 o 
   3   0   2       24.09        8.85      2.61 o 
   4   0   2     5285.08     5501.12     76.03 o 
   5   0   2     1340.77     1316.79     20.05 o 
   6   0   2     2613.98     2722.73     39.19 o 
   7   0   2     1749.99     1740.13     26.77 o 
   8   0   2        2.83       -0.87      7.03 o 
   9   0   2        2.60       -3.32      8.35 o 
  10   0   2      627.47      695.56     35.41 o 
  11   0   2      524.26      543.62     33.93 o 
 -11   1   2       51.10       68.05     11.38 o 
 -10   1   2       62.73       58.62      9.64 o 
  -9   1   2      436.98      455.48     14.97 o 
  -8   1   2        6.48        2.98      4.47 o 
  -7   1   2       56.61       51.71      5.01 o 
  -6   1   2     1382.96     1398.36     24.10 o 
  -5   1   2    10763.11    10489.75    221.47 o 
  -4   1   2     3535.45     3506.07     41.02 o 
  -3   1   2      831.11      712.73      9.44 o 
  -2   1   2      132.68      176.88      5.09 o 
  -1   1   2    12970.96    13253.75    179.49 o 
   0   1   2     5690.10     6231.66     86.23 o 
   1   1   2    10183.66    10788.87    154.21 o 
   2   1   2     8837.02     9256.29    176.29 o 
   3   1   2       47.49       32.45      4.43 o 
   4   1   2       19.64       16.47      2.03 o 
   5   1   2     4234.12     4234.50     58.57 o 
   6   1   2     5554.64     5716.73     88.38 o 
   7   1   2      753.25      771.26     13.98 o 
   8   1   2        9.62        5.51      5.50 o 
   9   1   2        1.13        3.74      8.07 o 
  10   1   2       92.92       79.66     15.49 o 
  11   1   2       69.00       55.32     16.96 o 
  12   1   2       31.57       57.53     19.92 o 
 -10   2   2      428.21      488.03     20.69 o 
  -9   2   2      362.58      336.63     14.00 o 
  -8   2   2       17.45        6.77      6.17 o 
  -7   2   2       65.10       51.89      6.10 o 
  -6   2   2     1415.33     1407.32     25.53 o 
  -5   2   2     1282.64     1265.90     23.00 o 
  -4   2   2      149.69      112.34      3.89 o 
  -3   2   2     1719.73     1790.95     21.64 o 
  -2   2   2      206.66      250.11      4.79 o 
  -1   2   2      256.02      252.82      4.49 o 
   0   2   2     3261.36     3199.48     44.20 o 
   1   2   2     3633.23     4119.93     74.89 o 
   2   2   2     1960.39     2375.52     33.37 o 
   3   2   2     1561.92     1473.88     28.51 o 
   4   2   2      636.92      587.52     13.04 o 
   5   2   2      624.56      610.50     12.00 o 
   6   2   2      117.49      116.13      4.53 o 
   7   2   2       25.96       27.16      3.74 o 
   8   2   2      404.80      415.65     11.65 o 
   9   2   2     1469.20     1588.34     42.63 o 
  10   2   2      451.78      462.32     21.53 o 
  11   2   2        2.61        6.64     16.23 o 
 -10   3   2       33.46        8.33     10.28 o 
  -9   3   2       51.26       42.74     12.35 o 
  -8   3   2       89.53       73.25     16.57 o 
  -7   3   2     1068.23     1017.90     31.51 o 
  -6   3   2     1295.63     1355.24     25.58 o 
  -5   3   2      333.55      333.26     10.00 o 
  -4   3   2      224.86      297.58      6.98 o 
  -3   3   2     4922.54     5340.17     58.39 o 
  -2   3   2     8408.86     8841.72     95.19 o 
  -1   3   2      907.18      954.60     11.90 o 
   0   3   2     5221.32     5480.47     69.58 o 
   1   3   2       79.18       59.42      1.92 o 
   2   3   2     5270.08     5041.18     94.64 o 
   3   3   2      272.12      372.55      9.05 o 
   4   3   2    11093.89    11318.78    200.10 o 
   5   3   2     5016.68     5172.92     93.09 o 
   6   3   2       28.82       44.26      5.46 o 
   7   3   2       49.27       81.04      5.35 o 
   8   3   2     2098.55     2226.68     42.75 o 
   9   3   2     1184.51     1190.24     24.88 o 
  10   3   2       13.08       20.65     13.28 o 
  -9   4   2        2.93       -9.92      9.92 o 
  -8   4   2      415.84      386.05     15.54 o 
  -7   4   2     1060.42      988.66     42.83 o 
  -6   4   2      241.56      226.78      9.35 o 
  -5   4   2      519.07      533.47     10.82 o 
  -4   4   2        0.91       -0.89      3.26 o 
  -3   4   2     1960.58     1891.62     28.16 o 
  -2   4   2        3.00        3.08      2.06 o 
  -1   4   2     8328.54     8190.29     93.32 o 
   0   4   2     6257.50     6274.78     80.38 o 
   1   4   2       96.88       77.81      2.78 o 
   2   4   2      234.37      196.42      4.36 o 
   3   4   2     6871.87     6684.24    110.79 o 
   4   4   2     2098.84     2115.26     41.95 o 
   5   4   2      184.91      191.83      7.24 o 
   6   4   2      345.66      353.32      9.97 o 
   7   4   2      168.56      178.26     10.43 o 
   8   4   2      246.47      240.41      9.03 o 
   9   4   2      296.55      270.21     10.28 o 
  10   4   2       90.77       68.60     14.75 o 
  -9   5   2        8.39        0.66     11.52 o 
  -8   5   2        0.31       -9.45      9.55 o 
  -7   5   2        9.87        6.41      9.27 o 
  -6   5   2      300.26      314.67     11.54 o 
  -5   5   2     1399.59     1287.41     21.66 o 
  -4   5   2     1441.31     1379.82     22.74 o 
  -3   5   2     1083.62     1036.05     17.78 o 
  -2   5   2      908.53      970.96     14.88 o 
  -1   5   2      451.65      508.20      8.58 o 
   0   5   2     1014.84     1022.21     15.17 o 
   1   5   2     1376.58     1208.48     15.87 o 
   2   5   2     1057.86     1070.93     14.42 o 
   3   5   2     2979.78     2668.82     32.73 o 
   4   5   2      288.99      280.94      8.03 o 
   5   5   2       11.20       18.24     10.56 o 
   6   5   2     1660.06     1628.46     33.33 o 
   7   5   2     4450.95     4210.97     78.43 o 
   8   5   2      760.99      721.85     24.34 o 
   9   5   2        8.64       12.49      9.96 o 
  10   5   2        1.15        1.74      7.52 o 
  -8   6   2      175.54      180.87     24.34 o 
  -7   6   2        4.02       -4.97      7.75 o 
  -6   6   2       20.22        2.15      7.09 o 
  -5   6   2      449.12      412.33     11.23 o 
  -4   6   2      758.54      719.06     15.03 o 
  -3   6   2      645.64      643.39     13.68 o 
  -2   6   2     2748.11     2624.22     35.08 o 
  -1   6   2       94.59       90.23      4.39 o 
   0   6   2      669.54      586.59      9.75 o 
   1   6   2     2399.95     2417.05     32.52 o 
   2   6   2    13195.01    12747.75    158.08 o 
   3   6   2     1303.02     1213.39     16.70 o 
   4   6   2     1187.38     1184.10     16.97 o 
   5   6   2        0.81        1.95      5.10 o 
   6   6   2     1494.72     1319.45     29.16 o 
   7   6   2       61.27       65.72     10.10 o 
   8   6   2      920.98      925.13     22.54 o 
   9   6   2      343.91      389.34     19.82 o 
  10   6   2       54.35       58.46     14.01 o 
  11   6   2       39.61       29.40     18.44 o 
  -7   7   2      141.60      154.67     40.20 o 
  -6   7   2      110.09      110.34      7.98 o 
  -5   7   2       23.23       15.84      6.51 o 
  -4   7   2      211.09      207.99      8.78 o 
  -3   7   2     2032.55     1939.11     31.14 o 
  -2   7   2     1178.70     1124.18     20.05 o 
  -1   7   2       86.27       82.21      5.28 o 
   0   7   2      166.50      180.26      5.74 o 
   1   7   2      279.50      286.56      8.57 o 
   2   7   2       50.76       49.90      5.21 o 
   3   7   2       83.98       81.14      6.07 o 
   4   7   2      735.00      756.44     16.24 o 
   5   7   2     1165.90     1151.66     26.95 o 
   6   7   2     1293.84     1198.31     27.67 o 
   7   7   2      461.10      447.49     14.98 o 
   8   7   2      257.00      233.53     10.77 o 
   9   7   2      287.89      290.09     17.19 o 
  10   7   2      230.16      243.68     18.81 o 
  11   7   2        0.08        9.51      9.18 o 
  12   7   2       67.44       70.81     21.39 o 
  -7   8   2      241.89      221.17     17.99 o 
  -6   8   2      231.90      243.28     12.33 o 
  -5   8   2       17.78       17.35      7.47 o 
  -4   8   2       48.73       42.99      7.50 o 
  -3   8   2        9.60        2.00      5.60 o 
  -2   8   2      120.69      150.51      7.68 o 
  -1   8   2      103.77      121.92      6.86 o 
   0   8   2     2668.39     2677.80     40.42 o 
   1   8   2     3310.29     3272.12     54.16 o 
   2   8   2        1.67        2.84      5.88 o 
   3   8   2       98.42       95.33     12.21 o 
   4   8   2     1851.33     1915.28     40.21 o 
   5   8   2     2836.02     2810.76     58.18 o 
   6   8   2        1.05        2.51     10.01 o 
   7   8   2      863.80      899.11     31.13 o 
   8   8   2        0.92       -0.60      9.64 o 
   9   8   2      131.22      128.70     14.00 o 
  10   8   2       65.23       48.97     15.86 o 
  11   8   2      386.59      491.25     25.45 o 
  -6   9   2        4.29       -8.65      8.65 o 
  -5   9   2      223.58      215.45     11.80 o 
  -4   9   2      584.66      563.97     20.65 o 
  -3   9   2        0.16       -6.77      9.94 o 
  -2   9   2       20.90        9.91      7.64 o 
  -1   9   2      554.08      553.69     15.75 o 
   0   9   2     1424.99     1434.20     27.81 o 
   1   9   2      155.02      149.41     14.68 o 
   2   9   2      277.28      288.33     13.59 o 
   3   9   2      162.43      152.14     10.68 o 
   4   9   2        2.40        1.84      7.56 o 
   5   9   2      209.19      199.83     10.54 o 
   6   9   2     1045.25     1011.49     33.49 o 
   7   9   2      595.76      540.44     24.71 o 
   8   9   2       75.81       66.39     12.91 o 
   9   9   2       68.01       64.91     13.11 o 
  10   9   2       58.23       81.17     32.82 o 
  11   9   2        9.19       25.88     15.12 o 
  -4  10   2      154.15      162.89     17.53 o 
  -3  10   2        4.89        9.24      9.72 o 
  -2  10   2      149.96      140.38     17.44 o 
  -1  10   2      291.46      288.26     14.62 o 
   0  10   2      122.40      131.50     11.19 o 
   1  10   2       57.67       58.69     12.18 o 
   2  10   2      410.52      366.33     19.43 o 
   3  10   2     1372.42     1382.47     34.90 o 
   4  10   2      572.59      632.67     20.61 o 
   5  10   2        1.81       -7.09      7.09 o 
   6  10   2        1.48       12.54     16.96 o 
   7  10   2      385.01      380.60     33.19 o 
   8  10   2      136.44      165.96     25.82 o 
   9  10   2      158.01      113.59     26.55 o 
  10  10   2      267.26      284.72     33.93 o 
  11  10   2       42.82       18.44     24.34 o 
  -3  11   2       39.09       33.06     11.79 o 
  -2  11   2      456.48      456.92     22.51 o 
  -1  11   2      196.34      206.91     14.18 o 
   0  11   2        3.32       10.12      9.72 o 
   1  11   2       18.16       25.73     13.23 o 
   2  11   2       95.35      125.20     15.60 o 
   3  11   2      123.12      139.98     36.14 o 
   4  11   2      150.62      195.72     16.30 o 
   5  11   2      658.54      709.82     48.68 o 
   6  11   2      113.60       98.10     24.34 o 
   7  11   2        2.28       37.62     20.65 o 
   8  11   2      114.58      142.36     28.03 o 
   9  11   2      256.85      214.64     30.98 o 
  10  11   2       38.45       50.16     24.34 o 
  -1  12   2        0.00        0.85     14.05 o 
   0  12   2       93.05      127.70     13.99 o 
   1  12   2      170.71      169.67     40.20 o 
   2  12   2      140.36      155.96     17.72 o 
   3  12   2      161.37      166.82     17.53 o 
   4  12   2      232.77      234.45     17.37 o 
   5  12   2      222.64      204.28     18.07 o 
   6  12   2      136.52      146.05     25.82 o 
   7  12   2       16.13       25.08     22.87 o 
   8  12   2       11.74       22.13     22.87 o 
   9  12   2        8.32       62.70     25.08 o 
   1  13   2       49.00       56.81     32.09 o 
   2  13   2        0.56       -9.82     15.10 o 
   3  13   2       60.15       85.26     16.59 o 
   4  13   2       47.53       46.56     14.53 o 
   5  13   2        3.05        0.71     12.14 o 
   6  13   2        0.45      -10.33     20.65 o 
   7  13   2      132.99      230.13     31.72 o 
  -6 -12   3       45.19       54.58     22.87 o 
  -5 -12   3        1.65      -10.80     10.80 o 
  -4 -12   3        2.30      -11.52     11.52 o 
  -3 -12   3      117.08      126.35     28.03 o 
  -2 -12   3       32.68       49.92     14.80 o 
  -1 -12   3       67.17       72.29     22.13 o 
   0 -12   3       75.48      109.90     25.08 o 
  -8 -11   3      114.98      182.19     27.29 o 
  -7 -11   3       12.92       30.24     21.39 o 
  -6 -11   3      162.53      198.42     25.82 o 
  -5 -11   3      286.57      331.94     17.70 o 
  -4 -11   3       65.29       65.90     12.71 o 
  -3 -11   3       27.91       34.76     11.96 o 
  -2 -11   3      380.82      479.47     24.45 o 
  -1 -11   3      405.34      486.96     33.93 o 
   0 -11   3       22.34       26.84     13.29 o 
   1 -11   3        4.62       30.24     19.18 o 
   2 -11   3        0.27        5.90     18.44 o 
  -9 -10   3       25.96       37.62     22.87 o 
  -8 -10   3       29.47       42.04     19.92 o 
  -7 -10   3      181.95      216.12     26.55 o 
  -6 -10   3      185.33      175.55     23.60 o 
  -5 -10   3      130.57      121.25     21.02 o 
  -4 -10   3      186.04      182.81     14.38 o 
  -3 -10   3       35.24       31.72     11.66 o 
  -2 -10   3        3.57        3.67     10.39 o 
  -1 -10   3        0.21        4.78      8.61 o 
   0 -10   3        0.11       -8.99      9.47 o 
   1 -10   3      174.75      177.03     21.39 o 
   2 -10   3      244.46      261.11     25.08 o 
   3 -10   3       57.31       53.11     18.44 o 
   4 -10   3        6.04        5.25     13.23 o 
 -10  -9   3       68.16       71.55     24.34 o 
  -9  -9   3      265.91      295.04     30.98 o 
  -8  -9   3       12.23       15.49     19.18 o 
  -7  -9   3      144.91      157.85     22.87 o 
  -6  -9   3       77.43       79.66     19.18 o 
  -5  -9   3        9.28       19.48      6.97 o 
  -4  -9   3      191.61      187.11     24.98 o 
  -3  -9   3     1418.79     1444.89     35.88 o 
  -2  -9   3      729.94      769.92     34.22 o 
  -1  -9   3        3.15        2.66     10.50 o 
   0  -9   3      224.19      215.72     11.55 o 
   1  -9   3      914.57      935.20     23.38 o 
   2  -9   3      259.70      317.91     25.08 o 
   3  -9   3       53.07       53.50     13.29 o 
   4  -9   3      203.24      196.66     16.66 o 
   5  -9   3        0.45        0.55     12.23 o 
 -11  -8   3        0.78        2.02     13.97 o 
 -10  -8   3       19.28       12.09     14.01 o 
  -9  -8   3       34.44       33.19     19.18 o 
  -8  -8   3      814.16      682.29     43.52 o 
  -7  -8   3      401.94      331.18     28.03 o 
  -6  -8   3        2.32        1.41      8.50 o 
  -5  -8   3      363.39      338.67     24.49 o 
  -4  -8   3     1479.21     1403.76     32.47 o 
  -3  -8   3      779.95      728.33     27.36 o 
  -2  -8   3       16.57       15.87      6.25 o 
  -1  -8   3      379.27      375.06     13.33 o 
   0  -8   3      138.95      155.48     14.63 o 
   1  -8   3       22.66       23.05      7.36 o 
   2  -8   3        9.57        8.13     10.39 o 
   3  -8   3      316.10      291.56     14.38 o 
   4  -8   3      419.02      394.95     16.10 o 
   5  -8   3      139.02      162.29     13.38 o 
   6  -8   3        0.96       -5.10      8.49 o 
 -11  -7   3       51.97       49.49     16.14 o 
 -10  -7   3      173.90      184.45     18.75 o 
  -9  -7   3      111.37       67.86     19.18 o 
  -8  -7   3       27.09        2.95     14.75 o 
  -7  -7   3        4.74       13.28     14.01 o 
  -6  -7   3       16.56        4.25      8.68 o 
  -5  -7   3      190.18      204.41     25.08 o 
  -4  -7   3     1000.96      928.66     22.79 o 
  -3  -7   3      532.88      507.96     17.92 o 
  -2  -7   3      168.98      165.01     13.41 o 
  -1  -7   3     2131.51     2117.34     36.77 o 
   0  -7   3     3456.94     3383.91     56.92 o 
   1  -7   3      281.14      293.80      9.93 o 
   2  -7   3       17.86       22.27      5.69 o 
   3  -7   3       52.49       40.74      7.00 o 
   4  -7   3      324.61      350.13     14.65 o 
   5  -7   3        1.91       -2.93      7.47 o 
   6  -7   3      467.36      483.35     16.15 o 
   7  -7   3      146.19      122.04     15.41 o 
 -11  -6   3       21.73       18.70     13.23 o 
 -10  -6   3       77.90       87.06     14.28 o 
  -9  -6   3      541.98      543.06     24.51 o 
  -8  -6   3       22.93       30.24     14.75 o 
  -7  -6   3       32.82       10.33     13.28 o 
  -6  -6   3     2617.96     2367.71     86.30 o 
  -5  -6   3     5877.92     5092.62    217.59 o 
  -4  -6   3      623.75      567.32     15.37 o 
  -3  -6   3      614.02      509.52     21.35 o 
  -2  -6   3        6.01        2.21      5.11 o 
  -1  -6   3     2421.01     2348.33     40.57 o 
   0  -6   3      121.49      125.87      5.92 o 
   1  -6   3     2072.81     2033.55     32.06 o 
   2  -6   3     2384.25     2486.41     45.79 o 
   3  -6   3      346.89      429.25     34.48 o 
   4  -6   3        3.12        0.33      5.56 o 
   5  -6   3      233.70      232.58     19.35 o 
   6  -6   3      393.30      387.64     12.96 o 
   7  -6   3      129.02      121.32     14.49 o 
   8  -6   3        7.57       15.50     12.58 o 
 -11  -5   3      218.98      266.49     23.97 o 
 -10  -5   3      589.43      622.53     27.38 o 
  -9  -5   3      217.55      220.30     16.42 o 
  -8  -5   3       12.37       14.14      8.82 o 
  -7  -5   3        2.49      -11.80     11.80 o 
  -6  -5   3      514.25      444.04     27.29 o 
  -5  -5   3        0.03       -2.66      6.50 o 
  -4  -5   3     1005.72      898.64     23.70 o 
  -3  -5   3     1579.67     1471.47     32.15 o 
  -2  -5   3     2718.69     2900.85     49.67 o 
  -1  -5   3     3203.92     3121.12     49.83 o 
   0  -5   3     1521.80     1503.29     24.30 o 
   1  -5   3     1036.19     1068.70     17.46 o 
   2  -5   3     1600.74     1591.02     23.15 o 
   3  -5   3      549.82      573.68     12.53 o 
   4  -5   3        6.54       12.47      4.69 o 
   5  -5   3      252.76      256.96      9.64 o 
   6  -5   3        0.61        0.67      8.50 o 
   7  -5   3        2.68        8.58      9.03 o 
   8  -5   3      316.47      322.87     19.21 o 
   9  -5   3      284.40      360.08     21.31 o 
 -11  -4   3        0.95       -6.19      9.90 o 
 -10  -4   3       11.45       19.18     10.95 o 
  -9  -4   3        1.31       -4.25     11.43 o 
  -8  -4   3      108.48       85.90     17.70 o 
  -7  -4   3     3489.91     3403.86     80.06 o 
  -6  -4   3     3319.93     3423.96    112.85 o 
  -5  -4   3       57.84       84.82     11.80 o 
  -4  -4   3       77.46      126.24     12.17 o 
  -3  -4   3     4401.22     4452.14     93.35 o 
  -2  -4   3     8376.34     8100.53    183.54 o 
  -1  -4   3       95.46       97.74      4.66 o 
   0  -4   3     6711.95     6807.67     92.97 o 
   1  -4   3      115.77      192.95     36.88 o 
   2  -4   3      290.99      255.62      7.68 o 
   3  -4   3      759.82      797.42     14.30 o 
   4  -4   3     5484.93     5421.07     74.94 o 
   5  -4   3     1815.36     1873.18     32.27 o 
   6  -4   3       33.86       31.26      6.95 o 
   7  -4   3        3.81       13.63      8.31 o 
   8  -4   3      154.49      181.53     15.49 o 
   9  -4   3      138.56      126.07     13.76 o 
 -11  -3   3      345.57      400.43     18.00 o 
 -10  -3   3       10.47        8.67      8.79 o 
  -9  -3   3        5.94        3.12      9.12 o 
  -8  -3   3      786.46      758.30     26.08 o 
  -7  -3   3     3705.40     3611.20     83.71 o 
  -6  -3   3       26.19       42.63      7.55 o 
  -5  -3   3     2844.78     2720.95    109.34 o 
  -4  -3   3      290.33      302.31     13.71 o 
  -3  -3   3       45.16       29.02      2.51 o 
  -2  -3   3     1923.42     1786.31     34.34 o 
  -1  -3   3    13558.61    12524.66    226.80 o 
   0  -3   3     6231.00     6673.30     90.65 o 
   1  -3   3      694.57      834.66     12.99 o 
   2  -3   3     1017.58     1010.86     14.87 o 
   3  -3   3     1412.20     1317.85     20.03 o 
   4  -3   3      462.99      484.10     10.28 o 
   5  -3   3       16.31       18.34      4.13 o 
   6  -3   3      219.25      221.06     10.52 o 
   7  -3   3      644.73      641.54     21.17 o 
   8  -3   3      141.98      146.65     11.33 o 
   9  -3   3       18.12       21.39      9.54 o 
  10  -3   3       87.45       98.59     13.09 o 
 -11  -2   3       21.53       24.07     10.34 o 
 -10  -2   3       41.48       43.77      9.22 o 
  -9  -2   3      135.52      140.86     10.36 o 
  -8  -2   3      716.75      681.24     23.73 o 
  -7  -2   3      755.18      731.37     23.99 o 
  -6  -2   3      745.55      711.23     17.52 o 
  -5  -2   3     2375.27     2472.78     57.63 o 
  -4  -2   3     4596.69     5100.25    185.26 o 
  -3  -2   3     4675.68     4444.15     79.41 o 
  -2  -2   3      458.18      474.25     10.96 o 
  -1  -2   3      142.44       83.56      8.06 o 
   0  -2   3     2421.14     2355.43     46.31 o 
   1  -2   3       71.77       66.87      3.64 o 
   2  -2   3     7481.23     7799.84    103.89 o 
   3  -2   3     7105.38     6954.79     84.58 o 
   4  -2   3      439.02      423.01      6.67 o 
   5  -2   3       24.77       13.35      3.32 o 
   6  -2   3     2290.56     2328.98     38.55 o 
   7  -2   3     2957.66     2835.59     54.41 o 
   8  -2   3       84.13       70.71      7.80 o 
   9  -2   3      172.59      208.01     22.87 o 
  10  -2   3       20.32       25.08      9.82 o 
  11  -2   3       30.43       41.90     11.05 o 
 -11  -1   3        0.65       -9.31      9.31 o 
 -10  -1   3      185.25      172.31     12.19 o 
  -9  -1   3     1263.67     1285.13     30.23 o 
  -8  -1   3     1574.93     1645.91     50.84 o 
  -7  -1   3       71.12       71.48     14.75 o 
  -6  -1   3      252.16      248.23      9.34 o 
  -5  -1   3     3174.98     3215.68     74.50 o 
  -4  -1   3     1892.66     1747.44     34.18 o 
  -3  -1   3     6059.16     6003.68    103.57 o 
  -2  -1   3    22463.44    22218.46    333.11 o 
  -1  -1   3     1697.81     2124.10     33.36 o 
   0  -1   3     1710.68     1668.74     26.33 o 
   1  -1   3    13569.76    13665.62    454.39 o 
   2  -1   3    20192.77    20594.86    303.59 o 
   3  -1   3     1225.29     1419.77     18.35 o 
   4  -1   3     1631.26     1396.87     28.15 o 
   5  -1   3      243.92      265.88      6.67 o 
   6  -1   3       92.40       89.25      4.57 o 
   7  -1   3       17.48       25.12      4.31 o 
   8  -1   3      425.28      405.43     13.85 o 
   9  -1   3      734.07      724.73     21.78 o 
  10  -1   3      184.83      193.25     11.38 o 
  11  -1   3       28.14       28.71      9.01 o 
 -11   0   3       12.41       17.27      7.83 o 
 -10   0   3       29.50       29.98      8.41 o 
  -9   0   3        4.88        6.90      5.35 o 
  -8   0   3      382.11      379.27     10.80 o 
  -7   0   3     1388.36     1394.60     31.83 o 
  -6   0   3     1140.89     1180.75     23.66 o 
  -5   0   3      862.62      923.98     16.44 o 
  -4   0   3     5242.15     5166.65     70.13 o 
  -3   0   3     8000.72     8391.58    112.64 o 
  -2   0   3     1630.41     2086.62     37.69 o 
  -1   0   3      277.87      269.28      5.10 o 
   0   0   3       82.07       58.17      2.72 o 
   1   0   3      728.29      740.69     14.05 o 
   2   0   3      622.43      519.33     11.50 o 
   3   0   3      832.31      842.37     17.00 o 
   4   0   3     2998.39     3476.11     62.98 o 
   5   0   3     6773.46     7185.98     97.52 o 
   6   0   3     3521.01     3495.31     74.71 o 
   7   0   3       29.93       20.07      5.50 o 
   8   0   3       72.16       61.93     18.07 o 
   9   0   3      600.30      623.02     29.14 o 
  10   0   3      149.02      196.94     20.65 o 
  11   0   3       38.64       57.53     17.70 o 
 -11   1   3      162.27      177.32     15.49 o 
 -10   1   3      177.54      191.07     10.97 o 
  -9   1   3      231.61      272.78     12.04 o 
  -8   1   3      173.77      185.29      7.81 o 
  -7   1   3      713.49      691.24     15.16 o 
  -6   1   3     2316.23     2411.28     38.93 o 
  -5   1   3        5.95       36.36      4.23 o 
  -4   1   3     3115.44     3283.73     40.26 o 
  -3   1   3     1310.49     1339.79     16.43 o 
  -2   1   3     1431.88     1334.98     17.86 o 
  -1   1   3       48.64       60.85      8.11 o 
   0   1   3    42471.50    44338.99    565.22 o 
   1   1   3    29937.74    33495.43    564.68 o 
   2   1   3      956.17      942.15     18.34 o 
   3   1   3     1163.79     1002.08     20.51 o 
   4   1   3     3670.87     3616.84     65.10 o 
   5   1   3     4304.35     4523.14     62.11 o 
   6   1   3      490.67      506.02      9.96 o 
   7   1   3     2708.13     2856.04     67.61 o 
   8   1   3      476.19      442.97     14.24 o 
   9   1   3        3.66       15.24      8.59 o 
  10   1   3      128.70      153.42     17.70 o 
  11   1   3      350.53      427.81     30.24 o 
 -10   2   3        2.33        6.06      8.01 o 
  -9   2   3      198.36      214.44     11.28 o 
  -8   2   3      138.49      158.81      9.34 o 
  -7   2   3       37.77       36.05      5.39 o 
  -6   2   3      130.63      126.04      6.48 o 
  -5   2   3     5808.97     5816.09    100.59 o 
  -4   2   3     8175.46     8407.67    155.65 o 
  -3   2   3      611.20      795.93     10.77 o 
  -2   2   3      129.96      140.13      4.78 o 
  -1   2   3     5408.20     5333.39     73.04 o 
   0   2   3     6083.35     6303.92     85.95 o 
   1   2   3      656.02      578.15      9.33 o 
   2   2   3     4755.01     4772.00     94.74 o 
   3   2   3     2855.05     3452.70     55.14 o 
   4   2   3     1359.26     1472.17     28.61 o 
   5   2   3     3453.34     3467.40     54.09 o 
   6   2   3     2833.02     2957.48     41.97 o 
   7   2   3     1694.37     1685.68     25.91 o 
   8   2   3      898.26      909.28     21.72 o 
   9   2   3       47.36       52.72      9.12 o 
  10   2   3        7.39       -6.88      8.59 o 
 -10   3   3      166.73      168.07     31.35 o 
  -9   3   3      523.41      529.91     17.99 o 
  -8   3   3      260.43      236.30     11.49 o 
  -7   3   3      152.58      156.52      8.06 o 
  -6   3   3       70.10       77.71      6.19 o 
  -5   3   3      267.04      262.99      8.98 o 
  -4   3   3      267.96      280.46      7.28 o 
  -3   3   3       79.06      120.84      4.29 o 
  -2   3   3     2147.07     2515.04     30.10 o 
  -1   3   3    11206.16    11528.08    130.34 o 
   0   3   3     3845.07     3822.74     54.64 o 
   1   3   3      547.52      521.65      8.67 o 
   2   3   3     3014.12     3773.91     67.47 o 
   3   3   3    14764.15    14623.65    267.34 o 
   4   3   3     3092.08     2942.11     47.93 o 
   5   3   3     1074.33     1048.21     16.56 o 
   6   3   3      771.39      762.31     14.76 o 
   7   3   3      346.34      352.64     10.01 o 
   8   3   3       24.89       29.53      4.33 o 
   9   3   3     1275.29     1332.76     29.76 o 
  -9   4   3      126.79      133.39     11.38 o 
  -8   4   3       84.34      101.87     11.67 o 
  -7   4   3      305.00      282.21     12.19 o 
  -6   4   3     2237.02     2194.02     38.47 o 
  -5   4   3      784.91      773.58     14.21 o 
  -4   4   3       25.82       25.53      6.85 o 
  -3   4   3      986.34      992.35     16.39 o 
  -2   4   3    10679.54    10696.86    115.12 o 
  -1   4   3     6562.09     6603.99     75.79 o 
   0   4   3      922.21      819.09     11.29 o 
   1   4   3     1372.31     1249.59     21.57 o 
   2   4   3     1006.51      792.86     14.47 o 
   3   4   3       15.72       12.90      2.62 o 
   4   4   3     7451.74     7235.98    155.33 o 
   5   4   3     8085.19     8315.85    154.21 o 
   6   4   3      614.83      643.75     28.30 o 
   7   4   3      160.68      178.64      8.02 o 
   8   4   3      781.36      781.07     24.25 o 
   9   4   3     1044.57     1036.97     29.99 o 
  10   4   3      114.33      123.92     16.96 o 
  -9   5   3        4.62       -7.38     16.23 o 
  -8   5   3       49.92       27.21     12.50 o 
  -7   5   3      691.37      683.92     20.14 o 
  -6   5   3      678.08      630.85     16.59 o 
  -5   5   3        6.19        4.92      4.30 o 
  -4   5   3      223.15      226.09      7.77 o 
  -3   5   3       16.27        8.43      3.61 o 
  -2   5   3       98.93      113.39      4.39 o 
  -1   5   3     2517.32     2529.97     29.18 o 
   0   5   3     3040.43     3147.75     40.65 o 
   1   5   3     3361.61     3724.90     43.70 o 
   2   5   3     3541.92     3414.02     53.92 o 
   3   5   3     1467.00     1328.74     18.47 o 
   4   5   3      772.61      885.64     26.98 o 
   5   5   3      749.85      757.57     18.14 o 
   6   5   3      579.13      497.05     13.59 o 
   7   5   3       45.43       48.59      6.93 o 
   8   5   3     1114.40     1063.68     30.48 o 
   9   5   3      214.22      220.91     29.87 o 
  10   5   3        4.01        2.21     14.01 o 
  11   5   3      112.72       87.78     18.44 o 
  -8   6   3       47.73       19.02     11.96 o 
  -7   6   3       25.08       25.94      8.32 o 
  -6   6   3        9.28        7.01      7.47 o 
  -5   6   3       94.98       82.06      6.35 o 
  -4   6   3     1781.19     1706.65     27.67 o 
  -3   6   3     2928.99     2960.48     43.47 o 
  -2   6   3      589.70      600.41     11.20 o 
  -1   6   3      125.32      107.34      4.54 o 
   0   6   3      669.34      713.98     13.50 o 
   1   6   3     4031.77     3831.09     45.51 o 
   2   6   3        2.22        9.37      2.90 o 
   3   6   3     5646.45     5537.75     72.00 o 
   4   6   3     2086.29     2144.73     31.21 o 
   5   6   3      136.84       96.04      6.44 o 
   6   6   3      317.33      331.81     16.72 o 
   7   6   3     3880.89     3758.23     71.63 o 
   8   6   3     1914.85     1860.92     38.69 o 
   9   6   3        1.92        1.43      8.82 o 
  10   6   3       75.07       71.09     17.33 o 
  11   6   3       71.71       87.78     20.65 o 
  12   6   3       17.04       31.72     19.18 o 
  -7   7   3       91.60       76.94     10.77 o 
  -6   7   3        2.49       -8.32      8.32 o 
  -5   7   3      136.14      129.54      8.36 o 
  -4   7   3      660.71      638.14     14.70 o 
  -3   7   3        2.14        1.62      4.93 o 
  -2   7   3     1774.65     1766.39     28.38 o 
  -1   7   3      882.35      855.14     14.49 o 
   0   7   3       12.32       16.92      4.08 o 
   1   7   3     1009.08     1052.24     16.67 o 
   2   7   3     5434.72     5341.73     74.03 o 
   3   7   3     3906.64     3815.68     61.48 o 
   4   7   3      344.09      351.08     10.37 o 
   5   7   3       28.12       25.08      5.47 o 
   6   7   3      271.31      277.64     11.54 o 
   7   7   3       32.95       33.75      6.09 o 
   8   7   3       11.65       19.07      6.21 o 
   9   7   3       72.59       90.10     12.18 o 
  10   7   3      279.71      260.84     26.55 o 
  11   7   3      177.88      163.01     22.13 o 
  12   7   3       90.21      118.75     22.87 o 
  -6   8   3      135.26      128.01      9.07 o 
  -5   8   3      175.08      166.73     11.38 o 
  -4   8   3       47.69       46.97      9.19 o 
  -3   8   3      199.69      196.32      9.97 o 
  -2   8   3      681.71      674.31     15.08 o 
  -1   8   3     1152.74     1264.34     22.03 o 
   0   8   3      574.66      581.15     14.44 o 
   1   8   3       72.09       65.46      5.57 o 
   2   8   3      366.39      375.92     13.34 o 
   3   8   3       22.82       24.11      5.27 o 
   4   8   3      108.61      103.06      6.96 o 
   5   8   3      900.72      901.20     21.19 o 
   6   8   3     2788.40     2658.07     54.24 o 
   7   8   3      561.34      542.30     17.38 o 
   8   8   3       20.43       26.82      9.92 o 
   9   8   3       42.29       36.27     16.23 o 
  10   8   3      492.00      594.34     29.87 o 
  11   8   3       34.37       22.74     12.49 o 
  12   8   3       26.87       39.09     21.39 o 
  -5   9   3      182.14      186.18     11.37 o 
  -4   9   3        9.41        1.97      8.77 o 
  -3   9   3       91.30       76.47     10.37 o 
  -2   9   3       29.07       28.57      7.94 o 
  -1   9   3       73.66       78.52      7.78 o 
   0   9   3      940.49      924.01     20.45 o 
   1   9   3     3049.24     3022.55     57.80 o 
   2   9   3      790.92      755.87     24.47 o 
   3   9   3       10.85        4.17      6.74 o 
   4   9   3      529.58      534.51     18.06 o 
   5   9   3     2134.50     2147.47     44.50 o 
   6   9   3      369.35      346.33     14.60 o 
   7   9   3      120.24      151.95     14.75 o 
   8   9   3       62.38       75.42     12.76 o 
   9   9   3        1.95      -11.52     11.52 o 
  10   9   3       14.85       10.27     12.71 o 
  11   9   3      175.61      191.70     19.21 o 
  -4  10   3      280.08      262.11     15.22 o 
  -3  10   3      336.22      335.96     22.16 o 
  -2  10   3       39.43       24.09      9.50 o 
  -1  10   3       47.05       47.06      9.93 o 
   0  10   3      271.39      290.45     12.06 o 
   1  10   3      271.45      244.89     16.37 o 
   2  10   3       18.97       23.33     10.61 o 
   3  10   3       51.96       31.74      8.47 o 
   4  10   3      218.52      208.96     12.54 o 
   5  10   3      279.48      270.62     13.29 o 
   6  10   3      127.97      152.68     24.34 o 
   7  10   3       66.12       71.15     16.23 o 
   8  10   3      213.69      184.79     19.18 o 
   9  10   3      301.97      297.46     21.76 o 
  10  10   3       15.60       17.20     14.58 o 
  11  10   3        0.52       -2.10     15.02 o 
  -3  11   3       85.33       92.87     12.91 o 
  -2  11   3        0.03       -1.81     10.50 o 
  -1  11   3      224.93      236.69     15.32 o 
   0  11   3      257.90      303.06     15.68 o 
   1  11   3       15.70      -12.54     12.54 o 
   2  11   3       70.79       68.60     13.82 o 
   3  11   3      862.22      864.56     32.82 o 
   4  11   3     1068.15     1103.74     36.88 o 
   5  11   3       68.58       55.39     11.85 o 
   6  11   3       17.34       41.31     20.65 o 
   7  11   3       79.38       61.96     21.39 o 
   8  11   3      116.47      157.11     26.55 o 
   9  11   3       17.04        3.69     20.65 o 
  10  11   3      216.10      230.87     31.72 o 
  -1  12   3      365.34      364.18     22.79 o 
   0  12   3       67.39       71.55     12.72 o 
   1  12   3        8.80        2.57     13.53 o 
   2  12   3        5.53       16.94     13.64 o 
   3  12   3       67.99       51.12     18.81 o 
   4  12   3        4.31       -9.72     11.73 o 
   5  12   3      183.91      178.45     15.41 o 
   6  12   3      112.13      129.08     25.08 o 
   7  12   3       32.98       -0.74     19.92 o 
   8  12   3       81.70      110.64     25.82 o 
   9  12   3       79.95       73.76     25.82 o 
   1  13   3       85.87       89.23     30.61 o 
   2  13   3      209.76      231.43     37.62 o 
   3  13   3      122.05      151.44     18.05 o 
   4  13   3       32.54       27.61     14.35 o 
   5  13   3       61.09       29.88     18.07 o 
   6  13   3      149.71      137.93     27.29 o 
   7  13   3       37.27       89.25     25.82 o 
  -5 -12   4       17.34       15.55     11.85 o 
  -4 -12   4      110.36       94.74     14.69 o 
  -3 -12   4      274.88      254.32     34.30 o 
  -2 -12   4      199.33      227.22     19.28 o 
  -1 -12   4       19.29       44.26     21.39 o 
  -8 -11   4       28.63       30.98     21.39 o 
  -7 -11   4      254.53      314.22     30.98 o 
  -6 -11   4      271.45      351.10     31.72 o 
  -5 -11   4        5.26        0.44     11.80 o 
  -4 -11   4       16.63      -11.80     11.80 o 
  -3 -11   4      180.48      203.13     43.15 o 
  -2 -11   4       45.62       69.39     13.56 o 
  -1 -11   4       20.99       19.92     19.18 o 
   0 -11   4      184.06      243.72     18.75 o 
   1 -11   4       41.03       30.24     19.92 o 
   2 -11   4        0.54       23.60     19.92 o 
  -9 -10   4        1.79       18.44     20.65 o 
  -8 -10   4      113.96      112.85     25.08 o 
  -7 -10   4       64.80       87.78     21.39 o 
  -6 -10   4      105.51      140.15     22.87 o 
  -5 -10   4      556.24      519.26     21.15 o 
  -4 -10   4      116.28      102.83     12.76 o 
  -3 -10   4        0.16        2.95     10.43 o 
  -2 -10   4       76.84      103.62     13.81 o 
  -1 -10   4      684.69      722.40     29.87 o 
   0 -10   4      738.08      707.31     27.90 o 
   1 -10   4      113.15       89.25     20.65 o 
   2 -10   4        0.81        2.95     16.23 o 
   3 -10   4       14.27       16.23     19.92 o 
 -10  -9   4       21.39        1.90     14.49 o 
  -9  -9   4       46.51       47.94     21.39 o 
  -8  -9   4      163.32      179.98     26.55 o 
  -7  -9   4      182.90      219.07     26.55 o 
  -6  -9   4       33.38       39.83     16.96 o 
  -5  -9   4      476.24      442.79     18.28 o 
  -4  -9   4     1373.25     1346.68     28.64 o 
  -3  -9   4      153.24      149.88     10.00 o 
  -2  -9   4      167.08      186.54     12.40 o 
  -1  -9   4      230.51      256.90     15.08 o 
   0  -9   4        5.12        9.50      7.63 o 
   1  -9   4       17.36       20.06     11.73 o 
   2  -9   4      388.18      435.92     30.98 o 
   3  -9   4      366.36      394.62     29.50 o 
   4  -9   4       18.93       15.49     16.96 o 
   5  -9   4        4.80       14.07     12.58 o 
 -10  -8   4       93.88       84.20     16.59 o 
  -9  -8   4      602.45      547.30     39.83 o 
  -8  -8   4      154.99      124.66     22.87 o 
  -7  -8   4      188.65      182.93     23.60 o 
  -6  -8   4      296.36      268.90     17.42 o 
  -5  -8   4      170.67      194.76     10.43 o 
  -4  -8   4       49.50       55.94      7.03 o 
  -3  -8   4     1610.07     1641.12     35.44 o 
  -2  -8   4     1968.14     2002.43     38.66 o 
  -1  -8   4      298.64      283.10     11.58 o 
   0  -8   4        7.83        4.90      6.71 o 
   1  -8   4      679.58      749.49     22.64 o 
   2  -8   4      974.55      978.07     43.52 o 
   3  -8   4       56.17       62.70     16.23 o 
   4  -8   4       89.29       94.08     12.07 o 
   5  -8   4      260.67      275.76     14.29 o 
   6  -8   4       10.33       13.32      9.12 o 
 -11  -7   4       15.50        6.59     15.22 o 
 -10  -7   4        5.19        9.65     13.01 o 
  -9  -7   4        7.34       -8.11     15.49 o 
  -8  -7   4      433.14      359.95     30.24 o 
  -7  -7   4      442.50      360.69     28.77 o 
  -6  -7   4      788.28      686.86     44.99 o 
  -5  -7   4      941.29      916.19     21.46 o 
  -4  -7   4      203.64      190.66      9.84 o 
  -3  -7   4       82.15       81.72      7.89 o 
  -2  -7   4      222.74      227.46     11.57 o 
  -1  -7   4       93.87       98.94      7.04 o 
   0  -7   4       21.86       20.62      6.33 o 
   1  -7   4     1104.17     1151.76     24.24 o 
   2  -7   4      775.65      840.86     23.34 o 
   3  -7   4        2.08        6.39      6.92 o 
   4  -7   4      329.58      323.06     14.31 o 
   5  -7   4      658.88      651.17     19.96 o 
   6  -7   4      171.96      196.68     11.04 o 
   7  -7   4        2.11       -0.67     18.44 o 
 -11  -6   4      219.73      237.68     21.08 o 
 -10  -6   4      431.03      492.95     25.54 o 
  -9  -6   4       64.37       71.67     14.34 o 
  -8  -6   4        4.72        0.95     10.16 o 
  -7  -6   4      103.47      107.69     19.18 o 
  -6  -6   4     1275.46     1132.22     50.16 o 
  -5  -6   4      105.69      103.48     19.18 o 
  -4  -6   4     2794.01     2788.09     54.45 o 
  -3  -6   4     1137.83     1315.56     29.51 o 
  -2  -6   4       38.84      109.41     12.63 o 
  -1  -6   4     1314.23     1414.20     27.11 o 
   0  -6   4     4605.88     4684.60     75.18 o 
   1  -6   4     1879.82     1960.35     31.37 o 
   2  -6   4      405.05      386.39     20.55 o 
   3  -6   4       24.06       87.22      9.26 o 
   4  -6   4      283.62      288.44     11.49 o 
   5  -6   4       98.85       97.30      8.89 o 
   6  -6   4      106.77      138.51      8.49 o 
   7  -6   4      581.66      657.65     32.09 o 
   8  -6   4      107.19      112.43     15.54 o 
 -11  -5   4      109.35      143.26     18.23 o 
 -10  -5   4        0.44        3.36     11.73 o 
  -9  -5   4      701.49      694.78     27.63 o 
  -8  -5   4      253.02      197.34     15.13 o 
  -7  -5   4       99.48       80.37     10.92 o 
  -6  -5   4     1043.83      924.96     42.78 o 
  -5  -5   4     2422.38     2213.35     57.55 o 
  -4  -5   4     2052.66     1905.60     58.16 o 
  -3  -5   4        5.21       28.53      5.28 o 
  -2  -5   4       17.30        7.76      4.25 o 
  -1  -5   4      605.67      565.00     14.10 o 
   0  -5   4      266.66      300.74      8.90 o 
   1  -5   4      500.78      529.14     12.83 o 
   2  -5   4      996.98      994.21     16.64 o 
   3  -5   4     2235.35     2156.14     37.56 o 
   4  -5   4     1965.97     1902.38     33.92 o 
   5  -5   4      151.57      155.23     10.01 o 
   6  -5   4      176.07      153.88     12.58 o 
   7  -5   4      272.56      247.47     15.54 o 
   8  -5   4      126.00      152.81     15.06 o 
   9  -5   4        3.91        0.74     19.92 o 
 -11  -4   4      100.54      113.03     17.70 o 
 -10  -4   4      172.24      188.65     16.67 o 
  -9  -4   4      348.81      326.84     18.78 o 
  -8  -4   4      296.90      287.22     16.67 o 
  -7  -4   4      802.23      733.49     25.81 o 
  -6  -4   4      419.12      372.49     17.21 o 
  -5  -4   4      237.05      191.04     16.96 o 
  -4  -4   4       13.59       14.99      5.60 o 
  -3  -4   4        6.93       10.21      4.01 o 
  -2  -4   4     4233.50     4332.88    111.79 o 
  -1  -4   4     5425.27     5047.17     69.98 o 
   0  -4   4     1830.16     1857.67     28.49 o 
   1  -4   4       13.46       14.16      3.54 o 
   2  -4   4     1105.29     1119.16     17.40 o 
   3  -4   4     2642.39     2449.93     40.85 o 
   4  -4   4      118.90      121.74     10.11 o 
   5  -4   4      717.43      740.22     26.59 o 
   6  -4   4      273.62      275.09     12.45 o 
   7  -4   4       10.77        3.69     11.43 o 
   8  -4   4       28.46       34.19     10.62 o 
   9  -4   4      472.94      556.67     24.25 o 
 -11  -3   4        4.05       -8.07      9.61 o 
 -10  -3   4      154.54      172.65     15.65 o 
  -9  -3   4       18.42       23.09     10.28 o 
  -8  -3   4        5.93        3.69      8.85 o 
  -7  -3   4     2027.56     1853.63     47.98 o 
  -6  -3   4     3324.80     3165.20     74.06 o 
  -5  -3   4     1027.38     1047.73     29.47 o 
  -4  -3   4      114.11       74.74     12.54 o 
  -3  -3   4     2118.78     2319.13     43.93 o 
  -2  -3   4    15537.61    15023.15    225.18 o 
  -1  -3   4      971.30     1097.35     17.74 o 
   0  -3   4     6427.92     6021.20     82.42 o 
   1  -3   4     4424.39     4709.21     65.28 o 
   2  -3   4       42.07       26.85      3.35 o 
   3  -3   4      475.26      489.81      8.47 o 
   4  -3   4     2603.64     2505.88     36.38 o 
   5  -3   4     3964.54     3690.50     57.66 o 
   6  -3   4     1588.22     1510.08     32.63 o 
   7  -3   4       28.50       32.11      8.43 o 
   8  -3   4       24.67       18.00      8.59 o 
   9  -3   4       65.23       63.65     10.92 o 
  10  -3   4       37.26       39.63     11.60 o 
 -11  -2   4      251.67      303.06     16.14 o 
 -10  -2   4      228.45      211.51     12.91 o 
  -9  -2   4       10.07       12.32      9.64 o 
  -8  -2   4      674.56      681.27     16.64 o 
  -7  -2   4     2755.09     2715.80     61.88 o 
  -6  -2   4      217.65      242.48      8.10 o 
  -5  -2   4      171.65      169.46      9.91 o 
  -4  -2   4      338.15      368.44     14.08 o 
  -3  -2   4      408.35      468.03     13.20 o 
  -2  -2   4      456.90      321.07      9.00 o 
  -1  -2   4     1464.08     1366.90     20.49 o 
   0  -2   4     2521.04     2929.92     49.66 o 
   1  -2   4     2982.47     3052.35     60.11 o 
   2  -2   4     4508.61     4473.60     61.26 o 
   3  -2   4       27.76       35.84      2.94 o 
   4  -2   4       31.71       29.08      2.59 o 
   5  -2   4       67.41       74.60      6.46 o 
   6  -2   4       68.22       51.85      5.00 o 
   7  -2   4      515.36      532.92     15.75 o 
   8  -2   4     1046.20     1015.55     27.73 o 
   9  -2   4      105.18       98.56     10.23 o 
  10  -2   4        3.90       -8.71      8.71 o 
 -11  -1   4       27.26       12.28     10.59 o 
 -10  -1   4       66.24       73.25      7.12 o 
  -9  -1   4       60.29       59.69      5.96 o 
  -8  -1   4      919.54      954.98     21.55 o 
  -7  -1   4      325.67      440.18     12.20 o 
  -6  -1   4       39.68       65.26      4.78 o 
  -5  -1   4      489.40      574.05     11.75 o 
  -4  -1   4     8473.52     8814.34    134.64 o 
  -3  -1   4    20501.72    20743.04    393.79 o 
  -1  -1   4     3571.41     3383.50     56.08 o 
   0  -1   4      899.69      947.31     16.31 o 
   1  -1   4     5310.61     5141.03     77.84 o 
   2  -1   4     4699.84     4983.57     61.39 o 
   3  -1   4    22385.60    22937.36    273.55 o 
   4  -1   4     3363.02     3758.63     53.16 o 
   5  -1   4       34.70       74.63      5.67 o 
   6  -1   4      195.47      203.74      7.63 o 
   7  -1   4     2944.00     2931.27     47.64 o 
   8  -1   4     1436.24     1400.85     29.97 o 
   9  -1   4        2.65       14.85      6.53 o 
  10  -1   4       75.43       78.44     11.06 o 
  11  -1   4        3.68      -19.39     22.13 o 
 -11   0   4        4.83       -5.78     11.68 o 
 -10   0   4       10.54        4.78      6.12 o 
  -9   0   4     1106.77     1148.99     23.11 o 
  -8   0   4     2732.21     2760.88     45.38 o 
  -7   0   4        0.81        1.51      4.37 o 
  -6   0   4      500.26      480.96     12.52 o 
  -5   0   4      407.57      375.83      8.98 o 
  -4   0   4     2137.35     2060.96     33.77 o 
  -3   0   4       41.71       13.71      2.17 o 
  -2   0   4     9581.76     9437.40    142.41 o 
  -1   0   4     3205.93     3864.95     47.67 o 
   0   0   4      172.28      241.30      6.28 o 
   1   0   4     2321.77     2221.54     34.53 o 
   2   0   4     5828.95     5913.83    104.75 o 
   3   0   4     1571.81     1700.60     23.99 o 
   4   0   4      283.55      325.92      9.29 o 
   5   0   4       81.05       90.37      5.61 o 
   6   0   4      123.77      137.90      7.07 o 
   7   0   4      257.47      268.92     15.86 o 
   8   0   4      322.75      304.04     15.33 o 
   9   0   4      284.35      275.47     13.29 o 
  10   0   4      565.83      634.34     34.67 o 
  11   0   4      177.33      179.98     22.87 o 
 -10   1   4        8.62        2.81      7.41 o 
  -9   1   4        5.26       13.28      6.60 o 
  -8   1   4       82.70       81.14      6.70 o 
  -7   1   4      189.10      222.91     10.54 o 
  -6   1   4     1449.45     1494.86     26.15 o 
  -5   1   4     3251.93     3453.07     53.78 o 
  -4   1   4     4764.59     4779.24     74.42 o 
  -3   1   4      640.05      703.48     11.05 o 
  -2   1   4      575.06      801.96     14.29 o 
  -1   1   4    10651.19    11230.37    135.64 o 
   0   1   4     3520.68     3334.08     47.32 o 
   1   1   4     4374.93     4596.85     64.80 o 
   2   1   4    11886.99    11245.87    173.72 o 
   3   1   4       23.85       31.99      3.80 o 
   4   1   4      202.96      360.39     12.80 o 
   5   1   4     8638.63     9079.52    122.35 o 
   6   1   4     7974.30     7932.98    140.83 o 
   7   1   4      478.83      489.59     27.43 o 
   8   1   4      316.14      332.44     12.68 o 
   9   1   4      168.69      179.36     12.91 o 
  10   1   4      552.18      623.28     33.19 o 
 -10   2   4      505.18      514.18     18.45 o 
  -9   2   4      446.02      442.39     15.94 o 
  -8   2   4       47.14       54.33      7.33 o 
  -7   2   4       34.15       23.23      5.21 o 
  -6   2   4     2707.42     2618.49     48.77 o 
  -5   2   4     1433.04     1349.30     36.74 o 
  -4   2   4      903.36      795.25     12.66 o 
  -3   2   4     4801.50     4614.05     53.37 o 
  -2   2   4      149.67       81.33      3.26 o 
  -1   2   4      438.35      374.02      7.38 o 
   0   2   4    14162.49    14564.86    182.25 o 
   1   2   4    23576.32    23358.78    296.26 o 
   2   2   4     2849.83     3323.00     63.52 o 
   3   2   4      600.58      497.61      8.20 o 
   4   2   4      604.82      523.30     14.34 o 
   5   2   4     2243.88     2117.11     34.08 o 
   6   2   4       77.04      106.92      4.35 o 
   7   2   4     1238.30     1195.40     25.62 o 
   8   2   4      772.16      782.04     19.73 o 
   9   2   4      279.56      260.72     11.64 o 
 -10   3   4      139.77      171.45     16.42 o 
  -9   3   4       24.81       32.30      8.67 o 
  -8   3   4      238.07      257.01     12.43 o 
  -7   3   4      129.51      131.28      8.56 o 
  -6   3   4       53.62       46.40      5.60 o 
  -5   3   4     1456.26     1394.15     25.46 o 
  -4   3   4     2858.84     2789.62     43.38 o 
  -3   3   4     1835.04     1928.89     31.21 o 
  -2   3   4     1773.26     1796.19     22.21 o 
  -1   3   4     1707.51     1691.36     25.15 o 
   0   3   4      257.79      250.50      5.70 o 
   1   3   4        6.78       57.14      6.89 o 
   2   3   4        9.45       16.12      2.21 o 
   3   3   4     1142.89     1508.85     24.70 o 
   4   3   4     7184.11     7101.36    111.99 o 
   5   3   4     2723.64     2653.95     50.12 o 
   6   3   4      304.20      326.73      8.67 o 
   7   3   4      509.82      542.20     12.36 o 
   8   3   4     2092.03     2160.29     54.80 o 
   9   3   4      722.68      697.04     32.45 o 
  10   3   4       90.63       89.99     16.96 o 
  -9   4   4       23.44       21.25      9.00 o 
  -8   4   4      351.11      312.86     16.66 o 
  -7   4   4      838.09      843.02     24.35 o 
  -6   4   4       87.93       94.38      7.01 o 
  -5   4   4       50.24       41.33      5.31 o 
  -4   4   4       56.78       48.09      4.17 o 
  -3   4   4     1050.03      933.19     15.86 o 
  -2   4   4      167.21      223.27      5.44 o 
  -1   4   4    13805.81    13964.69    175.88 o 
   0   4   4     8839.64     8836.40    109.19 o 
   1   4   4      189.38      239.24      5.60 o 
   2   4   4      313.49      497.33      8.98 o 
   3   4   4    12353.28    12053.44    160.19 o 
   4   4   4    10317.57    10248.86    164.39 o 
   5   4   4       95.40       70.35      3.85 o 
   6   4   4     2361.23     2264.09     38.40 o 
   7   4   4       16.52       19.13      4.88 o 
   8   4   4      193.23      164.49     15.49 o 
   9   4   4      328.69      380.60     25.08 o 
  10   4   4      800.55      907.25     41.31 o 
  11   4   4      302.64      262.59     23.60 o 
  -9   5   4        0.66      -14.75     14.75 o 
  -8   5   4       63.10       70.97     10.06 o 
  -7   5   4        0.58        2.57      7.38 o 
  -6   5   4     1083.12     1063.25     25.39 o 
  -5   5   4     1113.10     1073.62     19.10 o 
  -4   5   4       46.06       43.28      4.66 o 
  -3   5   4      138.92      140.64      5.85 o 
  -2   5   4     3723.14     3655.83     46.51 o 
  -1   5   4     4410.08     4212.79     59.79 o 
   0   5   4       18.74       35.63      2.93 o 
   1   5   4      486.72      422.95      7.02 o 
   2   5   4       28.96       65.59      3.46 o 
   3   5   4        2.46        7.10      4.39 o 
   4   5   4      952.61      888.09     16.59 o 
   5   5   4     1952.04     1900.46     33.06 o 
   6   5   4     1676.81     1642.22     43.36 o 
   7   5   4      946.18      947.10     26.02 o 
   8   5   4      461.50      426.40     17.99 o 
   9   5   4       95.30      123.92     16.96 o 
  10   5   4       69.60       52.37     15.49 o 
  11   5   4       38.43       24.34     16.96 o 
  -8   6   4       46.70       36.11     10.28 o 
  -7   6   4      107.73      119.74     11.02 o 
  -6   6   4      420.26      401.34     15.57 o 
  -5   6   4      428.56      428.20     11.57 o 
  -4   6   4       20.91       53.39      7.31 o 
  -3   6   4      292.90      294.67      9.07 o 
  -2   6   4     1026.45     1130.26     19.18 o 
  -1   6   4      328.30      320.90      8.34 o 
   0   6   4      280.68      297.46      8.36 o 
   1   6   4     3915.74     4448.72     52.36 o 
   2   6   4     9958.41    10264.79    127.81 o 
   3   6   4     4693.13     4591.86     71.97 o 
   4   6   4       20.85       30.52      4.20 o 
   5   6   4       11.50       30.33      5.00 o 
   6   6   4     1912.88     1849.10     38.25 o 
   7   6   4      385.90      379.74     12.77 o 
   8   6   4     1128.55     1090.57     25.26 o 
   9   6   4      985.84      961.47     46.84 o 
  10   6   4       19.53       42.04     16.23 o 
  11   6   4        4.49       24.34     16.96 o 
  12   6   4      167.92      226.44     26.55 o 
  -7   7   4      132.00      138.33     16.78 o 
  -6   7   4        0.78       -2.52      8.32 o 
  -5   7   4       37.67       37.41      6.97 o 
  -4   7   4      487.98      438.43     12.10 o 
  -3   7   4     2813.31     2758.33     41.69 o 
  -2   7   4     1402.17     1354.36     25.05 o 
  -1   7   4      106.96      108.91      5.78 o 
   0   7   4       23.55       31.04      4.42 o 
   1   7   4     2085.62     2028.43     27.72 o 
   2   7   4      610.17      552.88     16.05 o 
   3   7   4     1699.08     1707.96     30.13 o 
   4   7   4     2452.49     2418.59     44.93 o 
   5   7   4       78.33       81.24      6.95 o 
   6   7   4       86.05       82.57      7.28 o 
   7   7   4     1253.75     1168.72     27.67 o 
   8   7   4     1145.67     1145.01     43.41 o 
   9   7   4       83.34       79.34     11.66 o 
  10   7   4        0.27        7.38     16.23 o 
  11   7   4        0.62      -16.23     17.70 o 
  12   7   4        2.96      -19.18     19.92 o 
  -6   8   4       26.17        1.60      9.85 o 
  -5   8   4        0.99       -6.90      6.90 o 
  -4   8   4       88.05       85.02      8.55 o 
  -3   8   4      116.19      127.63      7.91 o 
  -2   8   4       85.37       98.68      7.62 o 
  -1   8   4      813.81      774.09     17.59 o 
   0   8   4     1069.08     1051.50     20.80 o 
   1   8   4     1078.22     1047.26     18.68 o 
   2   8   4     1290.04     1202.73     23.35 o 
   3   8   4     1048.91     1003.33     20.63 o 
   4   8   4     1036.79      999.67     22.10 o 
   5   8   4     1364.31     1317.91     24.81 o 
   6   8   4      153.83      148.02     12.23 o 
   7   8   4      145.16      156.33     18.42 o 
   8   8   4       16.96       20.35     10.46 o 
   9   8   4       16.36       31.88     11.52 o 
  10   8   4      101.35       74.62     16.60 o 
  11   8   4      415.87      422.65     32.45 o 
  -5   9   4      286.37      251.19     12.51 o 
  -4   9   4      322.22      316.84     16.71 o 
  -3   9   4       45.93       47.81      9.47 o 
  -2   9   4       34.41       27.85      8.50 o 
  -1   9   4      831.69      813.41     18.92 o 
   0   9   4     1596.03     1674.24     30.75 o 
   1   9   4       52.82       54.54     10.44 o 
   2   9   4      498.88      524.04     17.43 o 
   3   9   4       61.15       47.81      7.59 o 
   4   9   4      218.76      250.62     10.32 o 
   5   9   4      211.50      191.51     10.86 o 
   6   9   4     2255.56     2200.04     82.87 o 
   7   9   4      900.82      911.42     40.57 o 
   8   9   4        1.94       -7.01     11.06 o 
   9   9   4        8.56       -4.46     10.99 o 
  10   9   4      227.67      236.12     19.21 o 
  11   9   4       84.30       84.82     22.87 o 
  -4  10   4       43.45       38.69     10.75 o 
  -3  10   4       52.84       56.84     11.06 o 
  -2  10   4       47.66       43.04     11.54 o 
  -1  10   4       11.54       15.99      8.92 o 
   0  10   4       87.48       69.16      9.93 o 
   1  10   4     1096.04     1085.25     33.79 o 
   2  10   4     1054.41      984.37     31.29 o 
   3  10   4      177.75      169.64     11.45 o 
   4  10   4      200.00      201.63     12.63 o 
   5  10   4      507.12      498.05     14.77 o 
   6  10   4      212.06      216.62     18.44 o 
   7  10   4       21.65       16.16     11.80 o 
   8  10   4        6.24      -10.12     10.92 o 
   9  10   4       53.81       24.64     12.91 o 
  10  10   4       76.60       83.79     16.47 o 
  11  10   4       38.23       59.96     15.75 o 
  -3  11   4      211.01      205.35     14.71 o 
  -2  11   4      323.74      367.41     21.60 o 
  -1  11   4      157.77      174.74     36.88 o 
   0  11   4       25.17       19.18      9.63 o 
   1  11   4       50.13       23.71     12.25 o 
   2  11   4      166.55      214.75     16.47 o 
   3  11   4       42.25       49.19     22.87 o 
   4  11   4      203.25      195.88     16.78 o 
   5  11   4      594.65      674.92     25.78 o 
   6  11   4       90.62      108.43     24.34 o 
   7  11   4        3.77       19.92     21.39 o 
   8  11   4      216.37      186.08     38.36 o 
   9  11   4      451.64      487.78     26.03 o 
  10  11   4       72.43      106.19     17.17 o 
  -1  12   4       49.56       39.83     21.76 o 
   0  12   4      260.05      277.98     21.36 o 
   1  12   4       54.49       39.23     14.05 o 
   2  12   4        2.22       -8.54     12.91 o 
   3  12   4      209.69      218.26     19.14 o 
   4  12   4      734.90      767.96     30.44 o 
   5  12   4      193.73      200.93     25.45 o 
   6  12   4        3.88       25.08     20.65 o 
   7  12   4        0.75      -12.54     19.18 o 
   8  12   4       18.64       39.09     25.08 o 
   9  12   4        0.09       16.23     24.34 o 
   1  13   4       44.58       60.74     17.53 o 
   2  13   4        0.17        5.44     15.33 o 
   3  13   4        1.29       -4.98     14.58 o 
   4  13   4        4.10        8.58     17.33 o 
   5  13   4        8.52       -0.74     18.07 o 
   6  13   4       38.60       22.13     23.60 o 
   7  13   4      149.40      114.33     27.29 o 
  -7 -11   5        3.50        6.64     20.65 o 
  -6 -11   5       61.13       36.14     19.18 o 
  -5 -11   5       79.28       94.91     13.23 o 
  -4 -11   5        3.02      -11.13     11.13 o 
  -3 -11   5        0.55        8.96     12.49 o 
  -2 -11   5      206.27      223.49     24.34 o 
  -1 -11   5      385.98      448.46     33.93 o 
   0 -11   5       22.10        8.85     19.92 o 
   1 -11   5        0.65       13.28     19.92 o 
  -8 -10   5        0.57       20.65     20.65 o 
  -7 -10   5      178.80      213.17     28.03 o 
  -6 -10   5      295.54      348.15     30.24 o 
  -5 -10   5       45.75       26.45     10.62 o 
  -4 -10   5        4.67       10.60     11.13 o 
  -3 -10   5       47.85       52.62     12.00 o 
  -2 -10   5       57.63       71.33     13.04 o 
  -1 -10   5       74.02       69.33     19.92 o 
   0 -10   5      190.29      232.00     33.56 o 
   1 -10   5      108.45      132.77     21.39 o 
   2 -10   5       22.74       39.83     19.92 o 
   3 -10   5       19.01       34.67     20.65 o 
  -9  -9   5       47.49       56.06     22.13 o 
  -8  -9   5       61.40       41.31     20.65 o 
  -7  -9   5       44.09       55.32     19.92 o 
  -6  -9   5        0.77       11.06     16.23 o 
  -5  -9   5       57.13       63.76     10.36 o 
  -4  -9   5      116.16      119.15     11.06 o 
  -3  -9   5      222.82      238.27     13.28 o 
  -2  -9   5      178.33      208.03     13.00 o 
  -1  -9   5        6.52       14.23     10.68 o 
   0  -9   5      262.39      270.38     19.92 o 
   1  -9   5      526.72      523.06     30.61 o 
   2  -9   5       14.78        8.11     16.96 o 
   3  -9   5       59.19       63.43     19.18 o 
   4  -9   5       70.41       70.07     18.44 o 
 -10  -8   5        1.65       -5.33     14.58 o 
  -9  -8   5       33.65       18.26     12.77 o 
  -8  -8   5      436.40      359.21     31.72 o 
  -7  -8   5      327.66      320.12     30.24 o 
  -6  -8   5        2.06       29.68     11.20 o 
  -5  -8   5       48.51       49.08      7.74 o 
  -4  -8   5      567.59      568.51     46.20 o 
  -3  -8   5      512.96      535.40     18.54 o 
  -2  -8   5      100.40      138.29     10.86 o 
  -1  -8   5      340.97      381.68     16.26 o 
   0  -8   5       14.63       40.75      9.35 o 
   1  -8   5       13.19        4.92      8.52 o 
   2  -8   5      341.13      374.70     28.77 o 
   3  -8   5      891.10      948.56     42.78 o 
   4  -8   5      241.64      241.20     22.13 o 
   5  -8   5       24.67       27.42     10.00 o 
   6  -8   5       51.77       39.54      9.96 o 
 -10  -7   5       30.19       13.03     23.97 o 
  -9  -7   5      305.22      281.62     22.50 o 
  -8  -7   5      380.26      306.35     19.51 o 
  -7  -7   5        1.30        8.85     15.49 o 
  -6  -7   5      145.87      146.05     14.08 o 
  -5  -7   5      155.14      167.24     19.95 o 
  -4  -7   5      166.13      160.25      9.75 o 
  -3  -7   5      565.87      556.74     29.69 o 
  -2  -7   5     1837.95     1907.16     49.27 o 
  -1  -7   5     1017.76     1033.10     22.69 o 
   0  -7   5      125.64      134.41      8.74 o 
   1  -7   5       95.78      106.75     10.25 o 
   2  -7   5       62.83       56.16      8.48 o 
   3  -7   5      270.75      242.51     14.60 o 
   4  -7   5        0.71       -7.25      7.53 o 
   5  -7   5      126.99      132.98     20.04 o 
   6  -7   5      202.25      230.87     12.13 o 
   7  -7   5       13.80       -1.24     12.91 o 
 -10  -6   5        0.54       10.41     13.01 o 
  -9  -6   5       64.24       59.70     13.29 o 
  -8  -6   5      133.89      108.34     18.07 o 
  -7  -6   5      178.14      143.10     20.65 o 
  -6  -6   5      849.24      763.56     38.72 o 
  -5  -6   5     1375.64     1262.64     88.51 o 
  -4  -6   5      398.63      378.94     16.04 o 
  -3  -6   5      116.81      118.34      8.79 o 
  -2  -6   5       66.69       79.08      7.95 o 
  -1  -6   5     1519.21     1576.54     35.21 o 
   0  -6   5       53.92       69.34      7.88 o 
   1  -6   5     1766.75     1856.92     30.16 o 
   2  -6   5     1632.12     1693.97     52.58 o 
   3  -6   5      322.24      310.65     12.24 o 
   4  -6   5       91.79       73.89     11.86 o 
   5  -6   5     1162.80     1134.32     27.79 o 
   6  -6   5      550.45      532.39     25.07 o 
   7  -6   5       10.49        7.69     16.96 o 
   8  -6   5       25.16       -9.59     20.65 o 
 -11  -5   5      145.12      167.86     19.51 o 
 -10  -5   5      648.42      690.69     29.67 o 
  -9  -5   5      222.16      191.65     18.07 o 
  -8  -5   5       72.19       69.30     12.25 o 
  -7  -5   5       13.69        6.27      8.87 o 
  -6  -5   5     2050.42     1779.84     67.86 o 
  -5  -5   5      539.99      521.30     38.36 o 
  -4  -5   5     2675.74     2546.90     68.66 o 
  -3  -5   5     2335.61     2181.63     51.34 o 
  -2  -5   5       62.60       72.27      6.11 o 
  -1  -5   5       54.80       66.79      8.52 o 
   0  -5   5     2094.66     2203.11     36.08 o 
   1  -5   5     3398.16     3529.71     52.10 o 
   2  -5   5      319.81      339.31     11.68 o 
   3  -5   5     1009.77      981.71     21.49 o 
   4  -5   5       42.85       46.05      5.68 o 
   5  -5   5      204.72      194.16     10.27 o 
   6  -5   5        1.08       11.56      5.39 o 
   7  -5   5      194.79      207.53     15.02 o 
   8  -5   5      490.57      460.20     22.26 o 
 -11  -4   5       61.41       72.27     15.13 o 
 -10  -4   5        0.26        7.04     12.77 o 
  -9  -4   5      163.31      185.46     15.90 o 
  -8  -4   5      260.63      255.29     16.69 o 
  -7  -4   5      262.99      244.50     15.90 o 
  -6  -4   5      239.79      209.16     33.93 o 
  -5  -4   5     1346.28     1252.81     30.51 o 
  -4  -4   5     1464.21     1463.99     30.14 o 
  -3  -4   5     1057.60     1078.75     25.64 o 
  -2  -4   5     2392.14     2430.03     70.80 o 
  -1  -4   5       11.51       24.51      5.51 o 
   0  -4   5     3224.20     3518.68     50.53 o 
   1  -4   5      306.83      332.13      9.39 o 
   2  -4   5       48.90       47.54      7.77 o 
   3  -4   5     1020.06      984.09     20.01 o 
   4  -4   5     3985.64     3807.58     54.80 o 
   5  -4   5     1274.60     1241.20     23.70 o 
   6  -4   5        9.14       15.56      7.09 o 
   7  -4   5       86.33       75.55     17.33 o 
   8  -4   5      272.52      272.91     16.66 o 
   9  -4   5      124.67      124.33     13.97 o 
 -11  -3   5      124.34      162.57     15.37 o 
 -10  -3   5        8.74       13.28     11.73 o 
  -9  -3   5       27.08        8.83     10.16 o 
  -8  -3   5      654.46      661.58     41.31 o 
  -7  -3   5     2416.07     2317.14     58.67 o 
  -6  -3   5       18.16       28.03     11.80 o 
  -5  -3   5     4119.64     4074.92     93.10 o 
  -4  -3   5      210.68      245.50     17.70 o 
  -3  -3   5     1194.26     1116.84     23.51 o 
  -2  -3   5      164.00      156.95      6.33 o 
  -1  -3   5     8457.43     7861.11    106.35 o 
   0  -3   5     2641.25     2620.58     97.16 o 
   1  -3   5      179.95      161.12      7.86 o 
   2  -3   5       21.17       49.41      8.85 o 
   3  -3   5     3819.59     3620.47     51.41 o 
   4  -3   5     2841.41     2754.98     40.04 o 
   5  -3   5     1192.80     1192.72     19.82 o 
   6  -3   5     1324.56     1318.89     29.61 o 
   7  -3   5      133.03      119.65     10.23 o 
   8  -3   5       28.32       32.02     15.86 o 
   9  -3   5       56.86       62.29     11.46 o 
  10  -3   5      213.22      239.25     18.44 o 
 -11  -2   5        5.23       14.30     11.71 o 
 -10  -2   5      104.12      137.11     12.17 o 
  -9  -2   5       13.60        0.54     10.68 o 
  -8  -2   5        5.59        0.07      8.59 o 
  -7  -2   5       53.26       47.56      9.87 o 
  -6  -2   5     2504.93     2460.85     59.72 o 
  -5  -2   5     2218.78     2167.60     55.69 o 
  -4  -2   5       53.65       71.29      7.74 o 
  -3  -2   5     2803.17     2914.31     41.21 o 
  -2  -2   5     4339.80     4215.66     58.40 o 
  -1  -2   5      364.45      392.93      8.29 o 
   0  -2   5       17.71        6.42      2.47 o 
   1  -2   5     1088.02     1081.55     36.45 o 
   2  -2   5     4003.92     4534.34     70.28 o 
   3  -2   5     2162.68     2281.14     30.33 o 
   4  -2   5      624.39      556.72     10.71 o 
   5  -2   5      237.99      225.96     15.62 o 
   6  -2   5     1480.06     1466.03     26.77 o 
   7  -2   5     1127.22     1022.97     61.35 o 
   8  -2   5       77.36       77.81      9.14 o 
   9  -2   5        1.50       -1.28     10.33 o 
  10  -2   5        0.71       -7.10      8.82 o 
 -11  -1   5       64.28       79.05     12.89 o 
 -10  -1   5      224.64      230.31     10.43 o 
  -9  -1   5      278.82      273.31     10.74 o 
  -8  -1   5      319.40      333.31     12.17 o 
  -7  -1   5       62.47       67.73      9.39 o 
  -6  -1   5       16.76       37.81     16.23 o 
  -5  -1   5      392.98      379.79     15.38 o 
  -4  -1   5      223.50      220.74     16.21 o 
  -3  -1   5     3100.53     3153.00     48.21 o 
  -2  -1   5     6105.70     5693.20    109.57 o 
  -1  -1   5     2175.12     2371.54     62.07 o 
   1  -1   5     5760.33     5965.70     90.20 o 
   2  -1   5     8888.79     8081.39    130.35 o 
   3  -1   5     3022.97     3067.05     42.81 o 
   4  -1   5     1142.30     1005.23     14.15 o 
   5  -1   5       28.80       39.08      8.09 o 
   6  -1   5      924.57      876.01     17.27 o 
   7  -1   5      373.15      403.32     10.97 o 
   8  -1   5     1086.52     1151.77     26.15 o 
   9  -1   5      478.59      468.95     23.60 o 
  10  -1   5       36.65       37.81      8.71 o 
  11  -1   5        4.18        4.43     10.33 o 
 -10   0   5      122.11      115.30      8.67 o 
  -9   0   5       49.88       54.07      7.05 o 
  -8   0   5       88.28       97.17      6.85 o 
  -7   0   5     1227.95     1291.60     27.77 o 
  -6   0   5      864.91      867.37     19.54 o 
  -5   0   5       77.52       68.44     14.75 o 
  -4   0   5     4609.18     4670.43     72.57 o 
  -3   0   5     9202.57     8528.07    114.57 o 
  -2   0   5      102.87      115.89      3.99 o 
  -1   0   5      939.16      681.94     10.08 o 
   0   0   5        4.40       14.63      1.74 o 
   1   0   5     2324.25     2087.45     29.52 o 
   2   0   5       55.81       77.45      3.16 o 
   3   0   5     3408.02     3030.69     44.12 o 
   4   0   5     6252.61     6336.57     95.81 o 
   5   0   5     1104.40     1162.19     24.76 o 
   6   0   5      331.60      315.77     11.11 o 
   7   0   5      545.60      569.50     16.22 o 
   8   0   5      673.24      642.34     29.53 o 
   9   0   5      165.77      142.94      7.81 o 
  10   0   5        1.45       -2.37      6.45 o 
  11   0   5       56.27       52.37     10.33 o 
 -10   1   5        7.23        7.54      7.82 o 
  -9   1   5      281.77      266.76     12.14 o 
  -8   1   5      651.13      644.37     15.83 o 
  -7   1   5      166.58      158.10      7.39 o 
  -6   1   5       67.76       81.11      5.73 o 
  -5   1   5        0.23        0.20      3.98 o 
  -4   1   5      184.13      202.06      8.41 o 
  -3   1   5       31.53        5.34      2.37 o 
  -2   1   5     2650.46     2650.63     37.18 o 
  -1   1   5     9185.18    10983.67    133.03 o 
   0   1   5    10158.88    11401.18    154.10 o 
   1   1   5    11485.97    11746.44    176.93 o 
   2   1   5     7118.96     7697.81    135.26 o 
   3   1   5      745.65      934.64     16.30 o 
   4   1   5      522.37      477.94     12.22 o 
   5   1   5     1721.19     1576.85     31.13 o 
   6   1   5      527.15      535.87     15.56 o 
   7   1   5      697.19      704.12     18.08 o 
   8   1   5        0.39       -5.67      5.67 o 
   9   1   5       56.16       46.81     10.08 o 
 -10   2   5        0.68       12.73      8.50 o 
  -9   2   5       13.69       15.11      7.42 o 
  -8   2   5        0.45        4.83      6.52 o 
  -7   2   5       14.56       18.02      6.06 o 
  -6   2   5       23.62       25.11      5.35 o 
  -5   2   5     3845.83     3715.06     66.51 o 
  -4   2   5     6077.02     5643.00     83.82 o 
  -3   2   5      173.27      177.89      6.37 o 
  -2   2   5       29.72       19.64      2.63 o 
  -1   2   5     2872.48     2797.90     38.74 o 
   0   2   5     7246.70     6847.18     93.95 o 
   1   2   5      469.76      459.09      7.49 o 
   2   2   5     6377.81     5684.21     71.11 o 
   3   2   5      456.05      498.69     13.12 o 
   4   2   5     1252.90     1159.28     23.58 o 
   5   2   5      877.84      859.15     15.69 o 
   6   2   5     9233.77     9048.49    159.86 o 
   7   2   5     2232.95     2210.56     43.10 o 
   8   2   5       21.21       30.22      8.07 o 
   9   2   5       35.61       28.77     13.28 o 
  10   2   5       78.49      120.23     18.44 o 
  -9   3   5      267.87      316.59     21.17 o 
  -8   3   5        0.61       -3.70      6.71 o 
  -7   3   5        3.35       -2.94      5.90 o 
  -6   3   5      694.15      675.93     18.09 o 
  -5   3   5     2241.35     2091.84     40.24 o 
  -4   3   5      365.59      356.05      9.35 o 
  -3   3   5     4796.95     4650.81     80.55 o 
  -2   3   5     1655.09     1861.94     25.20 o 
  -1   3   5       86.42      138.78      6.93 o 
   0   3   5     4247.07     4195.79     58.67 o 
   1   3   5    24612.10    25874.88    317.07 o 
   2   3   5     7220.26     7978.05    100.37 o 
   3   3   5     1464.73     1686.45     21.79 o 
   4   3   5     2310.78     2261.39     43.47 o 
   5   3   5      464.17      462.58     15.50 o 
   6   3   5       18.09       22.13      4.22 o 
   7   3   5       44.08       55.18     12.54 o 
   8   3   5      257.91      231.61     18.44 o 
   9   3   5      426.68      426.34     26.55 o 
  10   3   5      293.20      315.70     23.60 o 
  -9   4   5       73.47       71.07     10.20 o 
  -8   4   5       46.26       73.80      9.55 o 
  -7   4   5      292.96      271.75     12.51 o 
  -6   4   5      382.40      422.41     12.89 o 
  -5   4   5      315.80      362.31     10.49 o 
  -4   4   5       42.53       50.89      4.38 o 
  -3   4   5     1286.17     1366.43     23.65 o 
  -2   4   5     6837.58     7217.05    106.06 o 
  -1   4   5     2306.45     2440.66     32.18 o 
   0   4   5      117.59      106.74      7.72 o 
   1   4   5      840.02      719.34     10.99 o 
   2   4   5     1038.41     1020.27     14.50 o 
   3   4   5      232.27      139.93      4.82 o 
   4   4   5     5055.71     4988.29     94.33 o 
   5   4   5     9239.36     9350.05    147.38 o 
   6   4   5       60.99      145.31     12.54 o 
   7   4   5      275.92      268.49     19.92 o 
   8   4   5     1104.30     1121.16     44.99 o 
   9   4   5     1558.61     1595.44     59.01 o 
  10   4   5       63.45       84.09     16.23 o 
  11   4   5      209.51      233.82     23.60 o 
  -8   5   5      171.90      169.79     11.75 o 
  -7   5   5      782.78      744.95     21.10 o 
  -6   5   5      595.01      558.61     17.50 o 
  -5   5   5      174.44      190.79      8.53 o 
  -4   5   5      490.23      494.31     11.56 o 
  -3   5   5      536.86      477.36     10.64 o 
  -2   5   5       12.66       14.70      3.59 o 
  -1   5   5     5432.88     5412.70     68.65 o 
   0   5   5    13416.06    13364.69    164.60 o 
   1   5   5      597.16      685.27     10.03 o 
   2   5   5       59.46       37.80      2.01 o 
   3   5   5     6788.57     6824.77     92.37 o 
   4   5   5     7600.67     7388.36     99.66 o 
   5   5   5     1161.66     1199.07     31.28 o 
   6   5   5       14.28       12.09      4.33 o 
   7   5   5       58.14       43.16     15.49 o 
   8   5   5        0.76       -0.74     10.33 o 
   9   5   5       62.62       74.50     15.49 o 
  10   5   5      250.17      261.11     22.87 o 
  11   5   5      174.17      155.63     21.39 o 
  12   5   5      119.03       60.48     20.65 o 
  -8   6   5        0.13      -11.60     11.73 o 
  -7   6   5       32.08       39.22      9.42 o 
  -6   6   5       32.41       42.81      8.53 o 
  -5   6   5      499.12      503.55     12.46 o 
  -4   6   5      739.09      695.87     14.70 o 
  -3   6   5      751.82      712.94     14.47 o 
  -2   6   5      142.53      134.24      7.86 o 
  -1   6   5      885.63      820.94     31.50 o 
   0   6   5     1844.82     1949.66     24.63 o 
   1   6   5      694.71      742.95     11.19 o 
   2   6   5       10.08       21.22      3.84 o 
   3   6   5     2287.44     2255.88     37.42 o 
   4   6   5     1888.22     1872.42     32.11 o 
   5   6   5       82.01       65.30     10.87 o 
   6   6   5      302.03      290.12     10.96 o 
   7   6   5     2762.29     2662.48     64.10 o 
   8   6   5      906.05      878.09     27.90 o 
   9   6   5        1.94       13.28     12.54 o 
  10   6   5        6.97       11.06     14.75 o 
  11   6   5       87.08      143.10     22.13 o 
  12   6   5       48.04       64.17     22.13 o 
  -7   7   5       32.86       31.42      9.90 o 
  -6   7   5       21.58       10.58      8.65 o 
  -5   7   5       79.99       78.85      7.99 o 
  -4   7   5      519.24      528.94     13.32 o 
  -3   7   5       14.81       13.20      5.99 o 
  -2   7   5     1317.35     1361.11     29.31 o 
  -1   7   5      860.57      851.25     18.03 o 
   0   7   5       10.70        6.81      4.18 o 
   1   7   5      184.70      203.80      7.19 o 
   2   7   5     7752.12     7669.33    104.51 o 
   3   7   5     4307.67     4027.17     64.32 o 
   4   7   5       11.33       14.18      4.38 o 
   5   7   5        9.73        8.31      8.82 o 
   6   7   5      874.40      821.23     33.97 o 
   7   7   5      990.77      956.09     24.09 o 
   8   7   5       61.18       69.48      7.67 o 
   9   7   5      602.85      554.68     33.19 o 
  10   7   5      123.82      122.44     19.92 o 
  11   7   5       18.18       44.26     19.18 o 
  12   7   5       57.69       82.61     23.60 o 
  -6   8   5       90.21       90.48     11.75 o 
  -5   8   5        3.11       -7.77      7.77 o 
  -4   8   5       48.26       40.53      8.73 o 
  -3   8   5      897.79      892.96     31.57 o 
  -2   8   5     1552.39     1444.12     31.57 o 
  -1   8   5      505.89      495.07     29.00 o 
   0   8   5       54.47       57.62      7.33 o 
   1   8   5      134.26      118.89      8.18 o 
   2   8   5      369.55      324.03     10.57 o 
   3   8   5       77.99       88.69      6.45 o 
   4   8   5      475.89      400.01     11.96 o 
   5   8   5      674.08      605.29     14.59 o 
   6   8   5      812.24      787.75     21.87 o 
   7   8   5      513.78      489.58     16.63 o 
   8   8   5      305.21      291.73     17.72 o 
   9   8   5      253.65      217.21     15.94 o 
  10   8   5      119.25      136.46     20.65 o 
  11   8   5       11.75       28.03     19.18 o 
  -5   9   5       27.89       22.76     12.54 o 
  -4   9   5        4.28       11.66      9.47 o 
  -3   9   5        1.55        9.94      8.37 o 
  -2   9   5       37.22       25.83      8.63 o 
  -1   9   5        0.64        5.64      7.64 o 
   0   9   5      237.07      240.20     20.45 o 
   1   9   5     1566.76     1584.47     49.92 o 
   2   9   5      892.85      896.78     24.83 o 
   3   9   5       42.38       36.92      6.29 o 
   4   9   5      561.01      572.48     15.41 o 
   5   9   5     1335.56     1434.72     28.83 o 
   6   9   5      339.87      329.86     18.81 o 
   7   9   5      191.80      203.61     16.13 o 
   8   9   5      161.62      177.23     15.41 o 
   9   9   5       37.71       29.50     12.52 o 
  10   9   5        2.30      -12.48     13.01 o 
  11   9   5      188.36      197.68     24.34 o 
  -4  10   5      396.49      359.94     17.08 o 
  -3  10   5      160.51      146.29     12.76 o 
  -2  10   5       16.39       -6.02     11.44 o 
  -1  10   5      129.62      104.93     13.76 o 
   0  10   5      930.46      951.33     25.35 o 
   1  10   5      481.72      478.09     21.53 o 
   2  10   5      350.47      363.34     18.78 o 
   3  10   5      257.26      248.48     13.21 o 
   4  10   5       41.85       44.43      7.41 o 
   5  10   5        1.09       -3.89      6.17 o 
   6  10   5      518.29      538.13     24.45 o 
   7  10   5      816.74      806.34     53.48 o 
   8  10   5      190.41      164.79     16.09 o 
   9  10   5       43.36       53.69     17.70 o 
  10  10   5      101.48      111.83     17.12 o 
  -3  11   5       12.63       20.26     19.92 o 
  -2  11   5        5.35       13.02     13.29 o 
  -1  11   5       16.44       15.49     20.65 o 
   0  11   5       18.90       18.04      9.50 o 
   1  11   5      100.42       79.51     15.86 o 
   2  11   5      128.50      102.46     13.97 o 
   3  11   5      382.61      395.53     29.14 o 
   4  11   5      437.77      467.70     23.22 o 
   5  11   5      118.63      130.86     13.92 o 
   6  11   5        5.60        2.42     11.85 o 
   7  11   5        7.39       -6.56     11.52 o 
   8  11   5       33.91       29.83     14.00 o 
   9  11   5       17.56       12.97     13.46 o 
  10  11   5      162.85      180.09     19.14 o 
  -1  12   5      218.15      226.84     19.51 o 
   0  12   5       34.91       30.67     11.60 o 
   1  12   5        5.56        4.27     13.29 o 
   2  12   5       86.61       93.42     15.33 o 
   3  12   5      241.26      279.36     31.72 o 
   4  12   5       37.92       31.33     14.32 o 
   5  12   5      442.16      534.26     24.25 o 
   6  12   5      170.42      191.04     30.24 o 
   7  12   5        0.93       25.08     21.39 o 
   8  12   5       28.52        0.74     22.87 o 
   9  12   5      271.18      279.76     51.26 o 
   2  13   5       28.38        5.97     23.97 o 
   3  13   5       32.47       43.39     15.77 o 
   4  13   5       68.23       80.27     30.61 o 
   5  13   5       89.20       70.35     14.73 o 
   6  13   5       34.64       44.99     25.82 o 
   7  13   5        8.19       14.75     22.13 o 
  -6 -11   6       42.59       58.27     20.65 o 
  -5 -11   6       23.13       11.42     21.39 o 
  -4 -11   6       16.28       10.45     12.39 o 
  -3 -11   6       41.82       30.98     18.44 o 
  -2 -11   6        0.66       -8.85     18.44 o 
  -1 -11   6       46.68       35.41     20.65 o 
   0 -11   6       68.45      103.26     23.60 o 
  -7 -10   6      110.54      125.39     23.60 o 
  -6 -10   6       11.08       23.60     18.44 o 
  -5 -10   6      249.52      296.62     19.55 o 
  -4 -10   6       40.52       60.59     22.87 o 
  -3 -10   6        7.27       10.70     11.47 o 
  -2 -10   6       52.15       49.42     17.70 o 
  -1 -10   6      351.13      417.48     32.45 o 
   0 -10   6      155.88      181.08     17.73 o 
   1 -10   6        7.93       26.55     19.92 o 
   2 -10   6        8.15       24.34     20.65 o 
  -8  -9   6        3.06       -8.11     16.96 o 
  -7  -9   6      137.45      160.06     25.82 o 
  -6  -9   6      348.86      348.89     30.24 o 
  -5  -9   6      106.73       92.41     11.60 o 
  -4  -9   6       19.99       14.33      9.87 o 
  -3  -9   6       16.45       15.99     11.20 o 
  -2  -9   6       15.25        8.48     10.43 o 
  -1  -9   6        2.29      -15.49     15.49 o 
   0  -9   6       45.03       64.92     14.08 o 
   1  -9   6      136.95      177.03     22.13 o 
   2  -9   6      275.01      289.88     26.55 o 
   3  -9   6      108.19      132.03     20.65 o 
   4  -9   6       20.24        2.95     16.96 o 
  -9  -8   6      101.85      107.42     17.64 o 
  -8  -8   6       89.57      103.61     15.10 o 
  -7  -8   6        4.21       -2.95     16.23 o 
  -6  -8   6       45.26       57.53     19.18 o 
  -5  -8   6       31.45       38.46      8.92 o 
  -4  -8   6       10.85       15.21     10.02 o 
  -3  -8   6      679.61      699.61     39.90 o 
  -2  -8   6      855.26      933.14     25.91 o 
  -1  -8   6       47.77       54.92      9.74 o 
   0  -8   6       15.13       18.82     11.20 o 
   1  -8   6      253.66      296.65     27.29 o 
   2  -8   6      480.88      542.14     33.19 o 
   3  -8   6        0.30       -7.38     15.49 o 
   4  -8   6      155.30      181.45     19.92 o 
   5  -8   6       37.25       14.75     15.49 o 
 -10  -7   6       18.92       14.15     13.97 o 
  -9  -7   6       10.70      -11.06     12.00 o 
  -8  -7   6      471.25      469.81     25.49 o 
  -7  -7   6      839.92      719.17     41.31 o 
  -6  -7   6       49.09       30.33     10.68 o 
  -5  -7   6       16.52        8.82      8.18 o 
  -4  -7   6      684.83      675.12     20.28 o 
  -3  -7   6      877.10      873.77     41.66 o 
  -2  -7   6        8.16        4.16      8.06 o 
  -1  -7   6      323.94      371.17     15.99 o 
   0  -7   6       93.48       99.32     10.28 o 
   1  -7   6        2.51        7.04      8.07 o 
   2  -7   6      151.26      191.78     20.65 o 
   3  -7   6      376.48      362.59     37.99 o 
   4  -7   6      617.48      564.01     22.41 o 
   5  -7   6      218.08      208.57     13.08 o 
   6  -7   6        6.26        7.41     12.00 o 
 -10  -6   6       71.99       67.16     17.33 o 
  -9  -6   6      140.31      139.43     16.42 o 
  -8  -6   6       97.29       93.36     13.81 o 
  -7  -6   6        0.06        7.01     10.43 o 
  -6  -6   6        2.16       -8.59      8.59 o 
  -5  -6   6        5.12        1.63      6.82 o 
  -4  -6   6      294.67      270.72     12.13 o 
  -3  -6   6      291.24      268.56     18.41 o 
  -2  -6   6      140.70      143.33     10.31 o 
  -1  -6   6      761.65      789.30     18.75 o 
   0  -6   6     1490.01     1584.25     30.39 o 
   1  -6   6      735.10      758.65     22.30 o 
   2  -6   6       34.41       38.92      7.86 o 
   3  -6   6        0.97       -2.65      7.04 o 
   4  -6   6      269.47      258.92     15.97 o 
   5  -6   6       67.03       54.77      8.74 o 
   6  -6   6      159.59      184.73     14.85 o 
   7  -6   6      302.48      330.35     23.60 o 
 -10  -5   6        4.38        2.16     13.44 o 
  -9  -5   6      263.01      281.40     20.56 o 
  -8  -5   6      149.63      129.82     14.34 o 
  -7  -5   6       39.00       39.55     11.73 o 
  -6  -5   6      304.90      286.36     16.67 o 
  -5  -5   6     2846.40     2676.84    134.24 o 
  -4  -5   6     2031.18     1827.29     55.86 o 
  -3  -5   6       36.83       33.13      6.61 o 
  -2  -5   6       99.42       79.90      7.57 o 
  -1  -5   6      690.77      692.23     19.26 o 
   0  -5   6      595.32      583.59     15.33 o 
   1  -5   6      875.15      910.37     19.98 o 
   2  -5   6     2140.23     2185.64     45.03 o 
   3  -5   6      365.82      391.67     49.20 o 
   4  -5   6       55.31       59.77      6.34 o 
   5  -5   6       77.13       94.11      7.59 o 
   6  -5   6      473.90      463.00     14.48 o 
   7  -5   6      187.14      190.44     15.54 o 
   8  -5   6        0.43        5.07     19.18 o 
 -10  -4   6      246.16      332.55     54.21 o 
  -9  -4   6      464.94      517.18     29.87 o 
  -8  -4   6        1.13       -0.27      9.87 o 
  -7  -4   6       14.73        0.17      8.82 o 
  -6  -4   6      270.73      232.92     18.07 o 
  -5  -4   6       40.71       52.69      7.21 o 
  -4  -4   6      860.11      786.84     17.09 o 
  -3  -4   6     2578.34     2618.92     52.58 o 
  -2  -4   6     1252.63     1291.27     24.54 o 
  -1  -4   6      236.66      178.47     11.28 o 
   0  -4   6     1140.07     1065.89     19.04 o 
   1  -4   6     2200.39     2328.81     44.42 o 
   2  -4   6     1484.88     1451.40     45.14 o 
   3  -4   6      682.80      636.91     15.23 o 
   4  -4   6        0.58        0.31      4.39 o 
   5  -4   6       67.55       58.37      5.70 o 
   6  -4   6       21.49       21.28      7.23 o 
   7  -4   6        3.42       -4.87      8.59 o 
   8  -4   6      217.86      201.55     15.22 o 
   9  -4   6      250.05      246.33     17.37 o 
 -10  -3   6        4.54       14.86     21.39 o 
  -9  -3   6       37.70       48.74     12.18 o 
  -8  -3   6       62.32       76.64     12.49 o 
  -7  -3   6      559.98      533.96     22.16 o 
  -6  -3   6     1153.85     1203.47     35.72 o 
  -5  -3   6      359.88      434.66     18.25 o 
  -4  -3   6       53.19       76.36      5.06 o 
  -3  -3   6      856.98      949.92     18.70 o 
  -2  -3   6     4941.92     4747.54     74.52 o 
  -1  -3   6      671.91      718.34     22.93 o 
   0  -3   6     1666.27     1438.39     37.02 o 
   1  -3   6     1583.33     1720.84     26.45 o 
   2  -3   6      396.08      422.77     11.55 o 
   3  -3   6       24.70       51.41      5.21 o 
   4  -3   6     1817.17     1836.39     28.69 o 
   5  -3   6     1568.53     1550.03     24.93 o 
   6  -3   6      105.34      112.98      7.78 o 
   7  -3   6       28.71       27.58      8.15 o 
   8  -3   6      320.49      325.39     32.82 o 
   9  -3   6      285.94      291.51     43.52 o 
  10  -3   6        7.38      -11.06     19.18 o 
 -10  -2   6      108.32       93.08     14.60 o 
  -9  -2   6       77.88       86.02     13.29 o 
  -8  -2   6       30.62       23.41     10.16 o 
  -7  -2   6     2262.57     2229.85     56.84 o 
  -6  -2   6      277.01      296.90     16.42 o 
  -5  -2   6     1517.08     1447.92     38.60 o 
  -4  -2   6     2364.50     2405.19     44.58 o 
  -3  -2   6       31.15       21.95      5.54 o 
  -2  -2   6       22.79       22.14      3.76 o 
  -1  -2   6    10663.82    10255.04    125.35 o 
   0  -2   6    12604.78    13156.17    159.98 o 
   1  -2   6      674.54      715.19     11.55 o 
   2  -2   6       42.95       49.18      3.91 o 
   3  -2   6     2488.18     2483.49     40.80 o 
   4  -2   6     2002.53     1911.42     28.84 o 
   5  -2   6       46.84       45.26      4.09 o 
   6  -2   6      469.54      478.73     13.04 o 
   7  -2   6      586.39      559.66     14.72 o 
   8  -2   6       43.81       44.99      8.59 o 
   9  -2   6       27.63       25.92      8.82 o 
  10  -2   6       55.88       49.63     11.05 o 
 -10  -1   6        9.53       15.00     10.22 o 
  -9  -1   6       12.75       15.08      8.99 o 
  -8  -1   6        3.78        3.69     13.65 o 
  -7  -1   6      180.53      172.91     13.04 o 
  -6  -1   6      986.10      944.64     28.69 o 
  -5  -1   6     1606.43     1644.55     42.25 o 
  -4  -1   6     1083.59     1157.13     23.45 o 
  -3  -1   6      941.88      812.51     15.94 o 
  -2  -1   6      474.86      402.20      9.31 o 
  -1  -1   6        9.65        6.68      2.42 o 
   0  -1   6      301.82      372.00      7.02 o 
   1  -1   6     1406.30     1373.17     23.77 o 
   2  -1   6      242.66      220.21      6.34 o 
   3  -1   6     3474.50     3271.03     46.18 o 
   4  -1   6      371.78      297.27      7.43 o 
   5  -1   6       21.35       21.67      4.06 o 
   6  -1   6      318.26      301.56      9.48 o 
   7  -1   6     2466.89     2441.17     41.25 o 
   8  -1   6      636.36      612.52     15.41 o 
   9  -1   6      270.43      287.82     14.32 o 
  10  -1   6       63.03       69.33     11.80 o 
  11  -1   6       14.96       -1.48     11.06 o 
 -10   0   6       47.83       48.50     10.75 o 
  -9   0   6      490.44      503.05     19.58 o 
  -8   0   6     1285.34     1207.16     29.21 o 
  -7   0   6       70.94       68.06     10.95 o 
  -6   0   6      916.40      892.80     27.90 o 
  -5   0   6      223.82      206.90     11.73 o 
  -4   0   6     1702.18     1540.49     29.69 o 
  -3   0   6       48.90       53.16      6.64 o 
  -2   0   6    17888.65    17728.44    218.64 o 
  -1   0   6     8041.90     8758.45    106.85 o 
   0   0   6       66.13       38.11      2.64 o 
   1   0   6     2062.60     2225.30     28.86 o 
   2   0   6    21893.32    22453.51    323.66 o 
   3   0   6     5448.14     5517.41     75.21 o 
   4   0   6      856.43      801.72     11.99 o 
   5   0   6      352.08      319.51      8.71 o 
   6   0   6      242.01      227.44     10.08 o 
   7   0   6      585.56      560.46     20.33 o 
   8   0   6       16.59       19.97      5.17 o 
   9   0   6      833.06      788.80     24.12 o 
  10   0   6      306.87      295.78     16.96 o 
  11   0   6       12.45       -2.95      9.59 o 
 -10   1   6        7.72       10.33     12.77 o 
  -9   1   6      126.28      158.91     15.38 o 
  -8   1   6        8.15       12.80      8.23 o 
  -7   1   6      699.46      683.77     19.72 o 
  -6   1   6      302.99      275.33     22.13 o 
  -5   1   6      228.33      218.92     16.23 o 
  -4   1   6      912.04      917.80     19.63 o 
  -3   1   6     4684.67     4382.67     77.26 o 
  -2   1   6     1893.23     1967.12     28.70 o 
  -1   1   6       84.00       78.48      2.88 o 
   0   1   6       32.89       30.14      2.36 o 
   1   1   6       19.75       10.06      2.07 o 
   2   1   6       37.94       77.72      3.95 o 
   4   1   6     1115.43     1134.68     17.24 o 
   5   1   6     2651.95     2711.77     51.39 o 
   6   1   6     2629.20     2610.15     50.28 o 
   7   1   6      427.95      468.53     14.68 o 
   8   1   6      154.68      166.12     12.49 o 
   9   1   6      122.07      104.70     11.73 o 
 -10   2   6       75.46       77.53     28.77 o 
  -9   2   6       83.00      108.34     10.28 o 
  -8   2   6       53.18       70.29      8.40 o 
  -7   2   6      264.79      241.47     11.06 o 
  -6   2   6     1477.37     1463.86     39.08 o 
  -5   2   6       20.32       32.47      7.44 o 
  -4   2   6      792.92      817.15     21.94 o 
  -3   2   6     2519.08     2645.56     58.54 o 
  -2   2   6      292.63      436.91     10.06 o 
  -1   2   6      600.54      543.28      9.84 o 
   0   2   6     8005.16     8811.23    128.83 o 
   1   2   6    21031.83    22399.56    296.58 o 
   2   2   6     2287.44     2866.39     39.85 o 
   3   2   6     1109.71      941.40     16.69 o 
   4   2   6     2123.28     2304.58     36.31 o 
   5   2   6     4455.11     4518.33     81.94 o 
   6   2   6      555.63      571.03     19.28 o 
   7   2   6      418.96      397.51     16.37 o 
   8   2   6      790.80      819.30     26.24 o 
   9   2   6        3.06       14.75     13.28 o 
  10   2   6        8.68       27.29     15.49 o 
  -9   3   6        5.19        7.54      8.74 o 
  -8   3   6      279.23      290.05     13.32 o 
  -7   3   6        2.11        4.06      6.35 o 
  -6   3   6        5.21        0.73      5.72 o 
  -5   3   6      712.67      681.50     23.63 o 
  -4   3   6     2240.60     2129.36     40.20 o 
  -3   3   6     1692.44     1705.66     32.72 o 
  -2   3   6       70.98       36.44      3.47 o 
  -1   3   6     2181.02     2307.64     33.93 o 
   0   3   6     5252.46     4643.69     71.20 o 
   1   3   6      317.75      351.40     12.25 o 
   2   3   6     1962.71     1512.88     19.18 o 
   3   3   6     3867.54     4214.58     59.38 o 
   4   3   6      154.43      248.48      5.88 o 
   5   3   6      468.75      422.12     12.03 o 
   6   3   6     1718.94     1659.57     42.39 o 
   7   3   6      460.02      435.19     24.34 o 
   8   3   6      386.98      340.04     22.87 o 
   9   3   6      114.19      132.03     17.70 o 
  10   3   6        3.85       -3.69     14.01 o 
  11   3   6       10.26       22.13     17.70 o 
  -9   4   6      218.50      269.36     19.82 o 
  -8   4   6      172.62      166.03     11.50 o 
  -7   4   6       82.80       87.05      9.34 o 
  -6   4   6       88.74       99.90     12.09 o 
  -5   4   6      515.53      483.22     14.10 o 
  -4   4   6      603.15      599.20     20.06 o 
  -3   4   6      666.44      665.73     16.42 o 
  -2   4   6      799.07      897.39     16.83 o 
  -1   4   6     1874.38     2080.49     30.31 o 
   0   4   6     2890.45     2813.13     39.54 o 
   1   4   6       19.11        6.99      2.17 o 
   2   4   6      138.69      179.91      4.76 o 
   3   4   6     4884.84     5239.33     71.47 o 
   4   4   6     4125.49     3874.64     53.60 o 
   5   4   6      336.32      382.26     15.33 o 
   6   4   6       32.92       36.88      9.59 o 
   7   4   6       12.45       19.18     11.06 o 
   8   4   6       51.68       70.07     13.28 o 
   9   4   6      209.33      211.69     20.65 o 
  10   4   6      805.96      865.21     41.31 o 
  11   4   6       57.33       61.22     18.44 o 
  -8   5   6       28.37       37.94     11.03 o 
  -7   5   6        5.14       13.76      8.23 o 
  -6   5   6      791.02      779.76     21.49 o 
  -5   5   6      526.49      540.22     14.54 o 
  -4   5   6      259.21      262.69      9.79 o 
  -3   5   6       13.26       16.81      4.49 o 
  -2   5   6     1875.03     1853.68     35.56 o 
  -1   5   6     6138.16     5896.69     80.29 o 
   0   5   6       51.20       69.12      4.68 o 
   1   5   6      468.62      303.89      6.82 o 
   2   5   6       18.30       40.42      3.75 o 
   3   5   6      809.84      612.48     12.95 o 
   4   5   6     1321.38     1240.05     26.39 o 
   5   5   6     6223.21     5771.40    106.35 o 
   6   5   6      384.42      390.08     16.02 o 
   7   5   6       20.06        0.74     11.06 o 
   8   5   6      220.57      204.32     19.18 o 
   9   5   6      710.06      724.33     35.41 o 
  10   5   6      364.95      362.90     28.77 o 
  11   5   6        8.12       -0.74     14.75 o 
  12   5   6       57.98       41.31     20.65 o 
  -7   6   6      423.44      409.72     17.22 o 
  -6   6   6      552.56      532.74     18.24 o 
  -5   6   6       21.98       13.66      7.17 o 
  -4   6   6      268.19      267.93     10.73 o 
  -3   6   6      124.47      108.63      7.05 o 
  -2   6   6     1405.81     1288.65     46.21 o 
  -1   6   6      728.68      726.24     13.67 o 
   0   6   6     2286.27     2229.63     30.43 o 
   1   6   6      875.65      908.04     15.64 o 
   2   6   6      631.83      672.86     15.58 o 
   3   6   6      477.35      451.40     11.08 o 
   4   6   6     1498.71     1437.84     25.57 o 
   5   6   6     1043.66     1005.04     23.75 o 
   6   6   6        1.02        1.82      3.40 o 
   7   6   6        8.72       -0.53      5.53 o 
   8   6   6       55.61       58.27     14.75 o 
   9   6   6      260.55      273.65     22.13 o 
  10   6   6        9.99        8.85     14.01 o 
  11   6   6       57.81       39.09     18.44 o 
  12   6   6      192.47      191.04     25.82 o 
  -7   7   6       14.75       11.16     12.25 o 
  -6   7   6        2.23        5.77     11.73 o 
  -5   7   6       44.67       44.71     11.76 o 
  -4   7   6      902.88      812.69     24.66 o 
  -3   7   6     1344.97     1321.13     25.91 o 
  -2   7   6     1610.30     1627.89     44.16 o 
  -1   7   6        2.51        7.52      4.94 o 
   0   7   6        0.13       -5.24      5.24 o 
   1   7   6     1084.82     1077.19     31.30 o 
   2   7   6      481.17      443.23     10.91 o 
   3   7   6      704.14      673.89     14.99 o 
   4   7   6     1842.25     1734.49     30.65 o 
   5   7   6      153.37      160.47      6.97 o 
   6   7   6       14.90       12.44      5.69 o 
   7   7   6     1889.27     1793.15     38.84 o 
   9   7   6      154.29      181.45     20.65 o 
  10   7   6       80.35      103.26     19.92 o 
  11   7   6        7.26      -11.80     17.70 o 
  12   7   6       95.54      132.03     25.08 o 
  -6   8   6        1.02       -7.38     12.00 o 
  -5   8   6       51.99       62.55      9.72 o 
  -4   8   6      455.76      429.49     16.56 o 
  -3   8   6      349.29      313.81     13.83 o 
  -2   8   6      481.13      509.36     23.39 o 
  -1   8   6      359.84      359.20     13.59 o 
   0   8   6      590.98      600.60     17.43 o 
   1   8   6        5.59       12.79      6.39 o 
   2   8   6     1814.92     1785.05     32.04 o 
   3   8   6     3736.93     3574.40     58.52 o 
   4   8   6      488.03      464.73     12.96 o 
   5   8   6      491.13      460.12     14.52 o 
   6   8   6        0.23       -4.64      6.03 o 
   7   8   6      256.86      238.56     15.77 o 
   8   8   6       13.40        9.30     10.61 o 
   9   8   6       95.05      124.66     19.92 o 
  10   8   6      134.42      106.95     20.65 o 
  11   8   6      115.49      112.12     22.87 o 
  -5   9   6      206.76      208.03     13.77 o 
  -4   9   6       27.78       36.65      9.93 o 
  -3   9   6       94.07       92.50     10.43 o 
  -2   9   6      593.05      523.05     22.41 o 
  -1   9   6      681.72      699.90     25.94 o 
   0   9   6      680.76      756.10     20.88 o 
   1   9   6        2.20        0.25      7.24 o 
   2   9   6       95.22      123.18      9.15 o 
   3   9   6        2.54       -3.92      5.42 o 
   4   9   6      250.37      274.10     10.99 o 
   5   9   6       36.19       32.82      6.29 o 
   6   9   6     1320.29     1313.27     31.91 o 
   7   9   6      612.36      638.36     74.13 o 
   8   9   6       35.46       41.97     11.60 o 
   9   9   6       19.30       -0.38     11.32 o 
  10   9   6      290.38      294.30     28.77 o 
  11   9   6      163.93      188.83     25.08 o 
  -4  10   6       23.75       18.50     11.21 o 
  -3  10   6        4.52       -8.24     11.96 o 
  -2  10   6        8.48        1.82     11.66 o 
  -1  10   6      226.80      253.74     17.42 o 
   0  10   6      122.51      119.95     11.06 o 
   1  10   6      909.29      973.79     37.99 o 
   2  10   6      310.15      302.10     17.00 o 
   3  10   6        1.86        1.83      7.43 o 
   4  10   6       28.20       33.64      6.81 o 
   5  10   6      650.24      643.93     20.12 o 
   6  10   6      664.54      708.26     47.94 o 
   7  10   6       72.27       67.25     12.76 o 
   8  10   6      196.98      186.27     16.66 o 
   9  10   6       11.20       11.32     12.93 o 
  10  10   6        2.82       13.28     19.18 o 
  -2  11   6       42.98       50.26     14.49 o 
  -1  11   6        2.05       -7.46     14.01 o 
   0  11   6      158.87      133.81     12.31 o 
   1  11   6      454.84      429.27     22.35 o 
   2  11   6      340.24      329.39     19.49 o 
   3  11   6        0.75        9.64     11.44 o 
   4  11   6      106.36      103.04     13.78 o 
   5  11   6      138.26      161.79     12.30 o 
   6  11   6       69.15       74.55     14.16 o 
   7  11   6       70.86       78.09     23.60 o 
   8  11   6      111.14       98.12     26.92 o 
   9  11   6      156.45      142.01     16.84 o 
  10  11   6       73.99       89.57     17.33 o 
  -1  12   6       24.40        8.85     14.08 o 
   0  12   6      128.96      134.95     13.59 o 
   1  12   6       26.73       23.95     18.44 o 
   2  12   6       30.73       10.68     13.01 o 
   3  12   6       36.90       37.04     14.53 o 
   4  12   6      179.47      252.57     19.24 o 
   5  12   6      132.89      130.63     18.44 o 
   6  12   6        9.62       21.39     22.87 o 
   7  12   6        3.43       -3.26     12.91 o 
   8  12   6       67.75       91.64     26.92 o 
   2  13   6        3.46       20.54     15.41 o 
   3  13   6       69.41       60.81     16.47 o 
   4  13   6       51.64       41.69     19.92 o 
   5  13   6       46.21       42.21     14.70 o 
   6  13   6      147.90      146.78     30.24 o 
  -6 -10   7      207.59      231.61     27.29 o 
  -5 -10   7       40.77       29.34     12.91 o 
  -4 -10   7        0.75      -11.20     11.20 o 
  -3 -10   7       44.91       29.50     17.70 o 
  -2 -10   7       93.56      102.53     19.92 o 
  -1 -10   7        7.03       12.54     18.44 o 
   0 -10   7      166.08      232.35     26.55 o 
   1 -10   7       83.24      142.36     24.34 o 
   2 -10   7        3.01       22.87     19.92 o 
  -8  -9   7       46.85       68.68     17.70 o 
  -7  -9   7      123.01      162.27     25.82 o 
  -6  -9   7        0.16       19.92     19.18 o 
  -5  -9   7      222.63      265.50     31.35 o 
  -4  -9   7      173.11      170.52     15.02 o 
  -3  -9   7        2.17      -12.54     12.54 o 
  -2  -9   7       23.88        2.21     15.49 o 
  -1  -9   7      295.80      364.38     28.03 o 
   0  -9   7      418.26      462.37     24.21 o 
   1  -9   7      101.24       90.73     21.39 o 
   2  -9   7        0.50        6.64     17.70 o 
   3  -9   7        2.29       -1.48     16.96 o 
  -9  -8   7       21.58       40.53     14.80 o 
  -8  -8   7       38.03       29.88     13.64 o 
  -7  -8   7      140.21      149.73     24.34 o 
  -6  -8   7      131.59      162.27     24.34 o 
  -5  -8   7      163.40      149.12     11.95 o 
  -4  -8   7      364.24      327.61     18.17 o 
  -3  -8   7      220.79      216.46     16.96 o 
  -2  -8   7        1.98       11.06     10.43 o 
  -1  -8   7       73.23       64.91     17.70 o 
   0  -8   7        0.56       -9.66     11.13 o 
   1  -8   7        0.94      -14.92     23.23 o 
   2  -8   7      214.36      216.12     23.60 o 
   3  -8   7      427.14      500.83     31.72 o 
   4  -8   7       62.38       63.43     18.44 o 
   5  -8   7        8.13      -15.49     15.49 o 
  -9  -7   7      239.18      220.24     30.24 o 
  -8  -7   7      215.45      162.15     17.73 o 
  -7  -7   7        9.96       18.61     11.44 o 
  -6  -7   7      249.36      229.40     24.34 o 
  -5  -7   7        0.91        2.48     14.38 o 
  -4  -7   7      115.82      120.86     14.06 o 
  -3  -7   7      415.29      418.35     17.06 o 
  -2  -7   7     2050.48     2143.46     46.46 o 
  -1  -7   7      596.69      591.11     24.81 o 
   0  -7   7        4.03       17.81      8.79 o 
   1  -7   7       91.63      105.03     13.01 o 
   2  -7   7      681.35      759.00     36.88 o 
   3  -7   7      210.14      224.23     21.39 o 
   4  -7   7       28.89       32.69      9.47 o 
   5  -7   7      113.61      120.34     13.23 o 
   6  -7   7       17.52        9.74     10.08 o 
 -10  -6   7        2.44       -6.30     14.17 o 
  -9  -6   7       28.89       34.90     14.49 o 
  -8  -6   7      113.06      126.89     18.81 o 
  -7  -6   7      516.44      491.41     60.85 o 
  -6  -6   7      302.05      212.74     16.67 o 
  -5  -6   7      148.17      133.69     12.82 o 
  -4  -6   7      290.48      287.84     13.21 o 
  -3  -6   7      493.75      485.47     16.96 o 
  -2  -6   7      185.74      187.70     15.73 o 
  -1  -6   7       22.84       29.36      7.24 o 
   0  -6   7       12.58       24.70      9.99 o 
   1  -6   7      198.11      197.62     11.92 o 
   2  -6   7      251.66      285.41     17.19 o 
   3  -6   7       87.64      111.71     11.73 o 
   4  -6   7      189.43      180.82     11.18 o 
   5  -6   7      475.59      428.70     16.14 o 
   6  -6   7      120.69      130.58     22.09 o 
   7  -6   7        1.27      -12.05     18.44 o 
 -10  -5   7      177.06      208.22     52.00 o 
  -9  -5   7      132.72      144.59     16.90 o 
  -8  -5   7       19.40       23.60     13.28 o 
  -7  -5   7        4.66       27.74     11.20 o 
  -6  -5   7      185.45      177.88     15.33 o 
  -5  -5   7      101.66      107.24      6.35 o 
  -4  -5   7      978.18      904.27     22.96 o 
  -3  -5   7     1916.78     1896.05     40.50 o 
  -1  -5   7      150.05      179.51      9.26 o 
   0  -5   7     2755.86     2842.92     57.13 o 
   1  -5   7     2959.14     3109.82     52.44 o 
   2  -5   7       73.86      108.41      8.99 o 
   3  -5   7      182.05      205.95      9.78 o 
   4  -5   7      108.61      106.93      8.81 o 
   5  -5   7      262.98      254.63     10.86 o 
   6  -5   7       15.80       27.37      7.22 o 
   7  -5   7      375.90      448.01     22.79 o 
   8  -5   7      207.08      231.14     21.76 o 
 -10  -4   7       57.14       65.76     16.42 o 
  -9  -4   7      267.85      289.45     20.03 o 
  -8  -4   7      399.65      422.60     23.21 o 
  -7  -4   7        3.55       -7.40      9.64 o 
  -6  -4   7        4.39        3.41     12.54 o 
  -5  -4   7     1439.64     1388.68     33.15 o 
  -4  -4   7     2896.33     2841.45     48.23 o 
  -3  -4   7      226.84      218.34      8.84 o 
  -2  -4   7      120.87      117.62      8.10 o 
  -1  -4   7      252.97      220.90      9.06 o 
   0  -4   7      693.84      721.30     18.31 o 
   1  -4   7       22.42       17.25      5.57 o 
   2  -4   7     1011.02     1065.19     28.21 o 
   3  -4   7      934.55      880.18     20.02 o 
   4  -4   7      386.28      358.42     11.93 o 
   5  -4   7       66.02       71.25      8.23 o 
   6  -4   7      128.23      120.26      6.87 o 
   7  -4   7      302.66      303.99     38.36 o 
   8  -4   7      158.91      160.64     28.03 o 
   9  -4   7        2.64      -10.33     19.92 o 
 -10  -3   7      100.58       99.92     15.90 o 
  -9  -3   7      157.24      130.62     15.85 o 
  -8  -3   7      128.28       80.71     13.23 o 
  -7  -3   7      100.19       99.28     12.71 o 
  -6  -3   7      219.30      207.65     14.34 o 
  -5  -3   7       13.49       -0.13     14.38 o 
  -4  -3   7      349.69      324.99     10.17 o 
  -3  -3   7      271.93      307.46     13.81 o 
  -2  -3   7     1163.88     1223.14     20.76 o 
  -1  -3   7     3795.87     3682.09     52.84 o 
   0  -3   7     2709.57     2500.07     37.23 o 
   1  -3   7      357.29      397.61     11.78 o 
   2  -3   7      670.63      710.88     22.73 o 
   3  -3   7     2411.47     2286.07     39.26 o 
   4  -3   7      576.90      536.86     13.65 o 
   5  -3   7      476.92      478.82     11.69 o 
   6  -3   7      350.22      359.20     12.62 o 
   7  -3   7        1.74       -2.28      6.69 o 
   8  -3   7        8.90        8.31      9.54 o 
   9  -3   7       70.98       74.86     12.55 o 
 -10  -2   7       28.84       33.01     13.81 o 
  -9  -2   7       12.14        5.16     11.47 o 
  -8  -2   7       57.21       64.66     12.77 o 
  -7  -2   7      225.91      202.78     14.86 o 
  -6  -2   7     2250.03     2157.48     55.02 o 
  -5  -2   7     1971.74     1837.41     47.46 o 
  -4  -2   7       42.53       44.24      5.20 o 
  -3  -2   7       70.17      120.98     10.11 o 
  -2  -2   7     5457.39     5372.67     74.59 o 
  -1  -2   7     4084.43     4055.62     51.82 o 
   0  -2   7     1012.97      892.25     14.05 o 
   1  -2   7     3340.92     3186.58     45.33 o 
   2  -2   7       23.30       34.50      4.08 o 
   3  -2   7      165.86      152.59      6.60 o 
   4  -2   7      651.15      624.30     12.88 o 
   5  -2   7     2576.87     2431.39     36.32 o 
   6  -2   7      963.75      896.13     19.60 o 
   7  -2   7       39.49       39.33      6.59 o 
   8  -2   7        8.77        3.11     10.70 o 
   9  -2   7        4.02        5.70      9.14 o 
  10  -2   7        6.92      -11.06     11.06 o 
 -10  -1   7      233.45      236.34     15.89 o 
  -9  -1   7       65.78       35.03     12.25 o 
  -8  -1   7       55.60       54.35     19.18 o 
  -7  -1   7      668.05      691.55     25.81 o 
  -6  -1   7      672.06      671.46     42.04 o 
  -5  -1   7      143.83      138.30     10.95 o 
  -4  -1   7      473.02      483.43     13.49 o 
  -3  -1   7       80.76       93.14      5.25 o 
  -2  -1   7      220.70      206.34      8.13 o 
  -1  -1   7     2404.54     2280.62     33.03 o 
   0  -1   7     4198.70     4461.11     56.16 o 
   1  -1   7     3033.25     3330.93     39.33 o 
   2  -1   7     2126.87     2114.71     31.59 o 
   3  -1   7      807.93      827.89     16.57 o 
   4  -1   7       24.07       31.01      5.97 o 
   5  -1   7      149.24      129.99      8.47 o 
   6  -1   7       81.49       68.29      5.83 o 
   7  -1   7      112.45      101.50      7.45 o 
   8  -1   7      235.53      271.42     10.59 o 
   9  -1   7      234.11      250.79     18.44 o 
  10  -1   7       45.23       25.82     11.06 o 
 -10   0   7       17.60        8.74     10.46 o 
  -9   0   7        1.73        7.20      9.78 o 
  -8   0   7      139.57      142.56     25.45 o 
  -7   0   7       99.87      113.16     12.00 o 
  -6   0   7      286.79      301.90     16.37 o 
  -5   0   7      208.15      237.52     13.56 o 
  -4   0   7     2132.85     2230.90     41.94 o 
  -3   0   7     7332.64     7001.88    121.25 o 
  -2   0   7     1424.23     1439.29     53.20 o 
  -1   0   7      839.01      632.78     10.44 o 
   0   0   7       85.24       54.58      8.85 o 
   1   0   7     3299.50     3009.30     38.61 o 
   2   0   7       94.98      119.05      8.73 o 
   3   0   7     5354.37     5125.48     70.48 o 
   4   0   7     5379.60     5507.83     84.99 o 
   5   0   7       87.51      151.21     14.01 o 
   6   0   7       12.92       14.50      4.18 o 
   7   0   7     1200.17     1231.57     25.02 o 
   8   0   7      523.89      512.93     15.58 o 
   9   0   7        0.41        7.14      7.11 o 
  10   0   7       49.23       73.02     11.06 o 
  11   0   7        8.16        7.38     10.33 o 
 -10   1   7        0.63       -9.65     12.77 o 
  -9   1   7      240.94      239.31     17.47 o 
  -8   1   7     1242.84     1253.69     30.78 o 
  -7   1   7      727.34      712.54     21.15 o 
  -6   1   7      145.38      170.04     14.38 o 
  -5   1   7       50.92       44.98      8.07 o 
  -4   1   7     1767.27     1655.59     32.57 o 
  -3   1   7      156.58      167.31      7.77 o 
  -2   1   7     3597.99     3216.16     44.43 o 
  -1   1   7     5641.24     5766.08     62.59 o 
   0   1   7      233.78      368.21      7.00 o 
   1   1   7      290.98      318.85      6.47 o 
   2   1   7     4988.58     4874.72     60.66 o 
   3   1   7     3297.96     3269.75     57.28 o 
   4   1   7      307.20      339.28     10.43 o 
   5   1   7       25.84       22.79      5.02 o 
   6   1   7        3.13       -5.53     10.70 o 
   7   1   7      114.37      112.62     10.92 o 
   8   1   7      107.64      108.91     11.73 o 
   9   1   7      524.67      450.68     28.77 o 
  10   1   7      359.19      362.11     15.52 o 
  11   1   7      211.50      218.33     16.23 o 
  -9   2   7        7.03       16.12     12.77 o 
  -8   2   7        3.83        9.79     10.68 o 
  -7   2   7      327.07      372.41     23.60 o 
  -6   2   7      817.00      822.84     26.83 o 
  -5   2   7      335.46      323.27     10.66 o 
  -4   2   7     1537.79     1598.17     38.33 o 
  -3   2   7     1382.95     1351.21     32.97 o 
  -2   2   7     1180.31     1399.89     27.21 o 
  -1   2   7     2021.19     2252.16     30.09 o 
   0   2   7     1893.35     1672.02     22.31 o 
   1   2   7       15.75       29.18      2.89 o 
   2   2   7     2391.98     2055.09     29.62 o 
   3   2   7      882.24      893.37     14.59 o 
   4   2   7       11.43       23.09      5.98 o 
   5   2   7     1401.01     1513.30     54.95 o 
   6   2   7     5059.49     5059.83    132.77 o 
   7   2   7      381.68      398.98     17.70 o 
   8   2   7       97.31      132.03     15.49 o 
   9   2   7       58.09       67.86     16.23 o 
  10   2   7      284.84      310.53     25.08 o 
  -9   3   7      229.22      233.64     18.75 o 
  -8   3   7        8.45        1.68     28.03 o 
  -7   3   7       26.96       20.03     12.54 o 
  -6   3   7      792.73      736.21     25.54 o 
  -5   3   7     3194.49     3109.83     56.86 o 
  -4   3   7       12.16       16.46      5.53 o 
  -3   3   7     2998.61     2765.67     50.31 o 
  -2   3   7      270.41      299.38     12.71 o 
  -1   3   7      664.97      544.74     16.71 o 
   0   3   7      387.34      362.64      8.00 o 
   1   3   7    11831.75    11344.26    189.87 o 
   2   3   7     3274.57     3114.11     43.40 o 
   3   3   7      173.22      125.08      4.45 o 
   4   3   7       19.73       21.86      3.40 o 
   5   3   7     2327.53     2279.80     56.29 o 
   6   3   7     1439.49     1443.49     52.37 o 
   7   3   7      900.99      859.31     36.88 o 
   8   3   7     1837.02     1798.28     64.91 o 
   9   3   7      109.84       79.66     15.49 o 
  10   3   7       30.38        8.11     16.23 o 
  11   3   7       48.06       48.68     19.18 o 
  -8   4   7       83.24       84.65     14.60 o 
  -7   4   7      155.62      146.90     14.34 o 
  -6   4   7        5.14        5.39      9.34 o 
  -5   4   7      673.47      626.01     16.92 o 
  -4   4   7     2764.26     2591.67     48.59 o 
  -3   4   7     1156.30     1144.26     24.18 o 
  -2   4   7      549.32      516.26     13.64 o 
  -1   4   7      568.98      558.03     11.93 o 
   0   4   7     1848.65     1814.12     24.24 o 
   1   4   7      628.04      705.95     12.47 o 
   2   4   7      322.95      292.67      7.97 o 
   3   4   7      797.37      862.88     14.42 o 
   4   4   7     1383.88     1433.99     28.03 o 
   5   4   7     1781.91     1825.57     62.70 o 
   6   4   7       68.96       74.50     11.06 o 
   7   4   7      177.91      154.90     15.49 o 
   8   4   7     1653.88     1578.48     59.01 o 
   9   4   7      719.81      742.03     37.62 o 
  10   4   7       44.08       64.91     17.70 o 
  11   4   7       51.57       78.19     20.65 o 
  12   4   7       10.56       49.42     20.65 o 
  -8   5   7      323.40      317.12     20.60 o 
  -7   5   7      426.38      424.70     21.64 o 
  -6   5   7      175.95      184.57     15.10 o 
  -5   5   7        6.42        1.31      5.83 o 
  -4   5   7        0.75        8.42      5.32 o 
  -3   5   7     1353.37     1314.38     31.46 o 
  -2   5   7      286.46      277.98     13.23 o 
  -1   5   7     1918.18     1949.28     31.93 o 
   0   5   7     4762.48     4841.82     60.50 o 
   1   5   7      302.23      275.22      9.23 o 
   2   5   7      226.01      186.93      8.43 o 
   3   5   7     2303.49     2303.58     38.06 o 
   4   5   7     5918.14     5632.05     87.28 o 
   5   5   7      753.60      756.67     30.75 o 
   6   5   7     2070.12     2018.83     69.33 o 
   7   5   7      819.90      850.46     36.88 o 
   8   5   7      263.03      285.45     22.13 o 
   9   5   7       22.45       20.65     13.28 o 
  10   5   7      517.91      541.40     33.93 o 
  11   5   7      306.81      330.45     27.29 o 
  12   5   7       61.41       66.38     22.13 o 
  -7   6   7       13.03       31.72     12.00 o 
  -6   6   7      139.82      126.73     22.50 o 
  -5   6   7     1100.85     1082.37     28.24 o 
  -4   6   7      321.06      269.70     12.91 o 
  -3   6   7      293.03      268.96     10.20 o 
  -2   6   7     1722.47     1714.89     36.35 o 
  -1   6   7     2873.90     2661.03     38.95 o 
   0   6   7      808.41      789.73     18.83 o 
   1   6   7      769.52      686.66     13.13 o 
   2   6   7       60.50       65.81      4.50 o 
   3   6   7      431.73      391.62     13.52 o 
   4   6   7       79.21       87.56      5.65 o 
   5   6   7      833.24      784.54     17.79 o 
   6   6   7     1480.11     1403.54     31.46 o 
   7   6   7     1401.54     1310.73     50.16 o 
   8   6   7      295.86      295.78     22.87 o 
   9   6   7      251.17      222.76     22.87 o 
  10   6   7      120.80      126.87     19.18 o 
  11   6   7       20.08       -0.74     17.70 o 
  12   6   7        5.10       -2.21     19.92 o 
  -6   7   7      381.77      410.18     22.41 o 
  -5   7   7      261.69      237.42     12.68 o 
  -4   7   7       49.02       67.77      9.20 o 
  -3   7   7       18.25       31.10      7.64 o 
  -2   7   7      142.69      174.22     13.65 o 
  -1   7   7       25.81       20.72      6.52 o 
   0   7   7        8.50       23.11      6.24 o 
   1   7   7      657.60      653.37     15.36 o 
   2   7   7     2955.78     3171.12     52.01 o 
   3   7   7     2453.50     2549.10     42.81 o 
   4   7   7      134.33      156.79      7.30 o 
   5   7   7      271.29      287.15      9.61 o 
   6   7   7       20.57       26.33      6.56 o 
   7   7   7      602.83      636.66     18.94 o 
   8   7   7      137.02      112.85     17.70 o 
   9   7   7      581.35      572.38     33.93 o 
  10   7   7       80.43       85.56     19.92 o 
  11   7   7       24.61       44.99     18.44 o 
  -6   8   7       61.58       73.33     15.38 o 
  -5   8   7        7.02       -9.04      9.04 o 
  -4   8   7       43.56       33.04      9.20 o 
  -3   8   7     1137.88     1127.00     34.26 o 
  -2   8   7     1279.95     1194.39     42.04 o 
  -1   8   7      417.12      381.81     14.28 o 
   0   8   7        4.81       -1.84      6.49 o 
   1   8   7      389.32      351.07     13.61 o 
   2   8   7     1341.15     1276.00     24.64 o 
   3   8   7      130.32      131.02      7.44 o 
   4   8   7      959.38      963.88     20.37 o 
   5   8   7      286.14      264.73     10.05 o 
   6   8   7      162.63      143.73      9.79 o 
   7   8   7      425.18      363.97     19.43 o 
   8   8   7     1226.79     1169.84     49.42 o 
   9   8   7      362.93      337.09     26.55 o 
  10   8   7        0.50        5.90     16.96 o 
  11   8   7        8.04        1.48     17.70 o 
  -5   9   7        3.14       -9.96      9.96 o 
  -4   9   7      181.72      196.15     13.43 o 
  -3   9   7      188.42      190.40     15.85 o 
  -2   9   7        0.05        3.45     11.20 o 
  -1   9   7      443.09      423.51     20.32 o 
   0   9   7      594.67      543.35     17.97 o 
   1   9   7       53.83       66.83      8.50 o 
   2   9   7      296.98      310.30     18.81 o 
   3   9   7      761.66      697.08     17.17 o 
   4   9   7      246.60      219.72     12.46 o 
   5   9   7      114.31      109.97     10.97 o 
   6   9   7      237.24      243.24     16.30 o 
   7   9   7        0.25       -1.59     10.08 o 
   8   9   7       21.91        2.35     10.77 o 
   9   9   7        2.20        1.48     14.75 o 
  10   9   7       75.55       68.60     19.18 o 
  11   9   7      150.75      200.63     27.29 o 
  -3  10   7       99.22      107.30     15.85 o 
  -2  10   7       18.80        7.31     11.73 o 
  -1  10   7      177.44      182.01     15.33 o 
   0  10   7      585.78      611.14     19.95 o 
   1  10   7      761.78      694.22     26.36 o 
   2  10   7        3.35       10.21     10.08 o 
   3  10   7       60.42       53.65     10.99 o 
   4  10   7       12.01       16.94      6.74 o 
   5  10   7       99.31       71.03      9.23 o 
   6  10   7      656.55      623.12     26.75 o 
   7  10   7      811.14      870.61     32.02 o 
   8  10   7       66.66       67.22     14.16 o 
   9  10   7        3.57       26.55     16.23 o 
  10  10   7      154.45      152.68     22.87 o 
  -2  11   7        2.75        0.53     13.81 o 
  -1  11   7        3.52        0.28     12.49 o 
   0  11   7        4.55       -5.96      9.39 o 
   1  11   7      574.16      531.73     24.67 o 
   2  11   7      974.33     1002.61     35.77 o 
   3  11   7       18.66       13.28     11.86 o 
   4  11   7        1.53        0.79     11.46 o 
   5  11   7      375.24      385.48     16.84 o 
   6  11   7      452.69      433.35     23.39 o 
   7  11   7       53.25       38.15     13.46 o 
   8  11   7       13.24       13.41     12.69 o 
   9  11   7       52.93       39.49     14.58 o 
   0  12   7       43.02       28.32     12.29 o 
   1  12   7       42.61       39.61     21.39 o 
   2  12   7       64.39       87.46     15.02 o 
   3  12   7       68.08      102.38     44.99 o 
   4  12   7       38.62       25.24     30.24 o 
   5  12   7      193.63      260.43     19.09 o 
   6  12   7      108.60      131.43     25.08 o 
   7  12   7       16.65        7.50     19.55 o 
   8  12   7       31.98       25.17     14.86 o 
   3  13   7       91.58      108.43     29.50 o 
   4  13   7      662.54      728.85     75.60 o 
   5  13   7      307.68      331.94     21.55 o 
   6  13   7        2.82       16.23     23.60 o 
  -5 -10   8       46.14       51.26     12.14 o 
  -4 -10   8       30.29       -9.59     15.49 o 
  -3 -10   8       29.47       19.18     17.70 o 
  -2 -10   8      141.43      130.56     22.13 o 
  -1 -10   8      237.13      269.23     26.55 o 
   0 -10   8       60.48       58.27     19.92 o 
  -7  -9   8       36.70       54.00     22.13 o 
  -6  -9   8      358.27      457.32     36.14 o 
  -5  -9   8      163.57      153.40     22.50 o 
  -4  -9   8        1.14        5.28     11.44 o 
  -3  -9   8       10.52      -14.75     14.75 o 
  -2  -9   8      160.31      191.78     22.87 o 
  -1  -9   8       42.25       38.36     19.18 o 
   0  -9   8       88.27      119.08     15.90 o 
   1  -9   8      179.54      205.79     25.82 o 
   2  -9   8       50.91       41.31     21.39 o 
   3  -9   8        6.78        9.59     20.65 o 
  -8  -8   8       19.12       18.15     13.97 o 
  -7  -8   8       39.56       49.69     26.55 o 
  -6  -8   8        3.53       22.16     11.96 o 
  -5  -8   8       66.49       67.92     12.91 o 
  -4  -8   8      180.70      203.20     15.22 o 
  -3  -8   8      215.34      190.43     23.23 o 
  -2  -8   8      190.62      214.64     22.13 o 
  -1  -8   8      167.23      172.60     21.39 o 
   0  -8   8      237.80      268.81     18.23 o 
   1  -8   8      357.17      373.97     29.50 o 
   2  -8   8      132.09      146.05     22.13 o 
   3  -8   8        0.34        3.79     12.71 o 
   4  -8   8       26.59       10.33     16.96 o 
  -8  -7   8       74.44       50.82     14.58 o 
  -7  -7   8      374.00      348.19     52.00 o 
  -6  -7   8      102.44      121.66     14.34 o 
  -5  -7   8       17.43       26.22      9.27 o 
  -4  -7   8      419.53      404.59     22.87 o 
  -3  -7   8      908.73      901.46     66.02 o 
  -2  -7   8       65.11      101.79     18.44 o 
  -1  -7   8      229.82      264.06     22.13 o 
   0  -7   8       23.07       95.16     12.52 o 
   1  -7   8       42.05       63.81     12.52 o 
   2  -7   8       54.38       51.63     17.70 o 
   3  -7   8      547.08      573.46     24.45 o 
   4  -7   8      340.09      377.21     20.48 o 
   5  -7   8        9.53        3.69     14.75 o 
  -9  -6   8      115.29      110.92     18.23 o 
  -8  -6   8      296.57      255.55     20.03 o 
  -7  -6   8       26.01        4.41     11.44 o 
  -6  -6   8      205.67      227.73     17.71 o 
  -5  -6   8       40.52       26.19      7.05 o 
  -4  -6   8       47.45       54.46      8.37 o 
  -3  -6   8      119.06      132.75     12.86 o 
  -2  -6   8     1474.81     1525.91     35.84 o 
  -1  -6   8     1471.33     1413.41     42.88 o 
   0  -6   8      353.11      339.75     15.18 o 
   1  -6   8      124.13      119.89     13.64 o 
   2  -6   8      251.62      243.41     22.13 o 
   3  -6   8      352.41      318.55     14.62 o 
   4  -6   8       60.27       45.70      9.47 o 
   5  -6   8       24.01       15.25      8.62 o 
   6  -6   8      148.64      147.66     12.39 o 
   7  -6   8       44.43       68.60     18.44 o 
  -9  -5   8        0.00      -10.27     14.34 o 
  -8  -5   8      100.74      102.33     16.60 o 
  -7  -5   8      174.06      187.95     48.31 o 
  -6  -5   8      283.17      252.72     17.19 o 
  -5  -5   8      809.74      730.93     17.24 o 
  -4  -5   8     1018.30      938.35     24.84 o 
  -3  -5   8      193.14      185.86      9.31 o 
  -2  -5   8        8.43       10.61      6.72 o 
  -1  -5   8      345.03      331.56     12.44 o 
   0  -5   8      262.86      252.24     12.62 o 
   1  -5   8      404.06      439.89     16.90 o 
   2  -5   8     1070.49     1128.64     61.92 o 
   3  -5   8      178.59      193.02     15.05 o 
   4  -5   8        8.47       -3.06      6.99 o 
   5  -5   8      328.53      304.15     13.18 o 
   6  -5   8      545.69      549.02     19.01 o 
   7  -5   8       42.63       57.94     13.23 o 
  -9  -4   8      234.19      237.16     19.80 o 
  -8  -4   8       11.18       10.52     11.66 o 
  -7  -4   8       30.44       31.85     11.96 o 
  -6  -4   8      306.40      353.63     20.08 o 
  -5  -4   8      607.57      593.90     16.96 o 
  -4  -4   8      478.77      467.76     13.63 o 
  -3  -4   8     2834.17     2739.04     47.16 o 
  -2  -4   8      561.99      526.02     23.45 o 
  -1  -4   8        8.35        2.68      4.39 o 
   0  -4   8     1304.26     1252.67     29.65 o 
   1  -4   8     4390.73     4235.15     68.91 o 
   2  -4   8     1428.76     1417.68     32.42 o 
   3  -4   8        4.95        5.85      5.88 o 
   4  -4   8       21.69       20.52      6.22 o 
   5  -4   8      105.30      100.31      8.70 o 
   6  -4   8       28.38       15.24      5.94 o 
   7  -4   8       76.44       80.35     16.60 o 
   8  -4   8      300.79      316.94     34.67 o 
 -10  -3   8       71.99       56.62     15.62 o 
  -9  -3   8       51.07       58.41     15.13 o 
  -8  -3   8      319.63      344.67     20.84 o 
  -7  -3   8      144.83      149.23     15.86 o 
  -6  -3   8      111.49      102.17     12.52 o 
  -5  -3   8      903.07      870.06     28.94 o 
  -4  -3   8     1903.25     1943.38     34.83 o 
  -3  -3   8      988.29      969.79     20.17 o 
  -2  -3   8      611.51      583.90     19.06 o 
  -1  -3   8      312.83      289.69      8.91 o 
   0  -3   8       13.92        9.13      4.84 o 
   1  -3   8      149.28      158.18     18.84 o 
   2  -3   8       70.59       88.77      7.87 o 
   3  -3   8      463.30      459.07     14.37 o 
   4  -3   8     1444.43     1355.48     26.35 o 
   5  -3   8      887.98      875.57     19.13 o 
   6  -3   8       39.07       33.50      5.32 o 
   7  -3   8       43.84       28.55      8.05 o 
   8  -3   8      206.50      167.96     14.16 o 
   9  -3   8       34.39       49.12     12.55 o 
 -10  -2   8       56.28       75.40     16.07 o 
  -9  -2   8       99.04       96.88     15.90 o 
  -8  -2   8      161.69      180.08     16.17 o 
  -7  -2   8      714.42      696.62     26.86 o 
  -6  -2   8      444.12      444.56     21.64 o 
  -5  -2   8      250.37      220.89     18.17 o 
  -4  -2   8      570.12      563.05     25.67 o 
  -3  -2   8       47.40       53.67      6.17 o 
  -2  -2   8       24.53       25.57      4.67 o 
  -1  -2   8     4823.51     4804.17     67.36 o 
   0  -2   8     7041.99     6838.91     89.39 o 
   1  -2   8      556.97      608.69     51.63 o 
   2  -2   8       25.15       42.13      4.75 o 
   3  -2   8     1689.45     1613.92     32.79 o 
   4  -2   8     2430.44     2338.35     39.97 o 
   5  -2   8        2.18        6.80      4.86 o 
   6  -2   8      783.86      816.67     19.17 o 
   7  -2   8      176.28      162.08      9.86 o 
   8  -2   8        3.05        6.14      7.50 o 
   9  -2   8       33.69       44.26     13.28 o 
 -10  -1   8       56.63       79.15     12.83 o 
  -9  -1   8       76.34       72.69     14.58 o 
  -8  -1   8       22.24       32.09     11.47 o 
  -7  -1   8        3.57        2.48      9.87 o 
  -6  -1   8     1566.47     1563.63     43.29 o 
  -5  -1   8     2978.31     2954.51     54.73 o 
  -4  -1   8      345.53      319.21     11.25 o 
  -3  -1   8      110.46      127.02      6.43 o 
  -2  -1   8     2491.39     2436.81     36.06 o 
  -1  -1   8     3135.08     3169.28     45.51 o 
   0  -1   8       93.39      125.02      4.54 o 
   1  -1   8      818.51      823.16     13.74 o 
   2  -1   8      758.45      809.92     15.04 o 
   3  -1   8      349.26      355.68     10.35 o 
   4  -1   8      527.34      529.33     12.69 o 
   5  -1   8     1076.99     1046.32     20.16 o 
   6  -1   8     1243.30     1196.66     24.02 o 
   7  -1   8      703.39      667.19     16.67 o 
   8  -1   8       18.82       15.80      8.04 o 
   9  -1   8        1.80       -7.82      8.26 o 
  10  -1   8       18.11        1.48     11.80 o 
  -9   0   8      168.35      143.46     13.41 o 
  -8   0   8      202.29      229.35     27.66 o 
  -7   0   8      404.18      450.70     22.43 o 
  -6   0   8      214.03      240.36     15.10 o 
  -5   0   8      134.18      123.34      6.52 o 
  -4   0   8       86.01       91.97      9.12 o 
  -3   0   8       84.16       97.83      6.73 o 
  -2   0   8     2036.94     1972.75     29.72 o 
  -1   0   8     2649.71     2720.38     39.18 o 
   0   0   8      959.70     1233.91     16.47 o 
   1   0   8     2105.23     2424.66     32.06 o 
   2   0   8     6103.32     6069.73     83.00 o 
   3   0   8     2814.32     2786.39     45.48 o 
   4   0   8       25.38       29.11      4.17 o 
   5   0   8      146.35      149.18      6.50 o 
   6   0   8      285.58      305.02     10.32 o 
   7   0   8       83.30       91.29      7.36 o 
   8   0   8      625.89      661.59     18.92 o 
   9   0   8      871.10      846.84     26.05 o 
  10   0   8       85.61       70.81     11.80 o 
  -9   1   8       43.25       54.67     16.23 o 
  -8   1   8       44.05       53.25     12.25 o 
  -7   1   8      947.46      985.80     26.19 o 
  -6   1   8      695.58      647.00     23.99 o 
  -5   1   8        9.65        7.32      5.05 o 
  -4   1   8      697.97      727.52     17.91 o 
  -3   1   8     6869.69     6548.97    114.30 o 
  -2   1   8     4376.47     4255.18     58.08 o 
  -1   1   8       75.75       57.00      4.52 o 
   0   1   8      455.98      405.32      8.04 o 
   1   1   8     1161.66     1109.03     16.13 o 
   2   1   8      914.10      873.41     14.75 o 
   3   1   8     1854.08     1752.63     29.59 o 
   4   1   8     5864.86     5727.16    103.46 o 
   5   1   8     1551.85     1630.28     32.81 o 
   6   1   8      174.27      176.68     12.39 o 
   7   1   8      328.16      325.98     17.71 o 
   8   1   8      782.82      820.22     39.09 o 
   9   1   8      490.27      434.35     17.06 o 
  10   1   8        4.99        1.03      7.85 o 
  11   1   8       13.64       -2.21      9.59 o 
  -9   2   8       39.18       41.76     13.53 o 
  -8   2   8      539.92      557.94     25.26 o 
  -7   2   8      616.98      661.19     28.03 o 
  -6   2   8       75.66       64.37     10.68 o 
  -5   2   8        8.64        0.74      6.14 o 
  -4   2   8      260.50      235.55     11.69 o 
  -3   2   8      133.80      130.73     14.01 o 
  -2   2   8      760.87      691.21     16.42 o 
  -1   2   8     2502.45     2660.46     41.74 o 
   0   2   8     2402.09     2612.95     51.41 o 
   1   2   8     2631.44     2741.05     35.41 o 
   2   2   8     2976.74     2937.85     41.56 o 
   3   2   8     1392.32     1500.01     30.33 o 
   4   2   8      834.40      841.45     19.00 o 
   5   2   8      649.60      647.48     42.78 o 
   6   2   8        4.93       15.25      8.07 o 
   7   2   8      690.01      676.38     33.19 o 
   8   2   8      374.47      354.05     25.82 o 
   9   2   8        6.59      -14.75     14.75 o 
  10   2   8      123.04      118.02     20.65 o 
  11   2   8      289.04      348.89     29.50 o 
  -8   3   8       11.41        1.77     11.20 o 
  -7   3   8       21.20       31.99     10.68 o 
  -6   3   8       70.86       59.54     10.92 o 
  -5   3   8     1345.40     1269.66     41.15 o 
  -4   3   8     3120.26     2936.75     64.42 o 
  -3   3   8     1173.96     1092.27     28.77 o 
  -2   3   8       61.46       86.21      7.77 o 
  -1   3   8     1340.41     1413.14     24.12 o 
   0   3   8     5563.64     5360.87     80.36 o 
   1   3   8      607.43      598.31     14.19 o 
   2   3   8     3708.00     3576.37     49.95 o 
   3   3   8     3055.81     2889.86     46.27 o 
   4   3   8       17.44       13.52      4.11 o 
   5   3   8      122.20      137.93     14.01 o 
   6   3   8     3582.80     3476.34    112.12 o 
   7   3   8     3121.74     3047.05    101.05 o 
   8   3   8      405.01      357.00     24.34 o 
   9   3   8        2.86       21.39     14.01 o 
  10   3   8      115.73      134.98     21.39 o 
  11   3   8      127.74      132.77     22.87 o 
  -8   4   8      154.31      172.69     23.97 o 
  -7   4   8        1.55      -10.61     10.61 o 
  -6   4   8      170.19      150.25     13.29 o 
  -5   4   8     1192.41     1185.11     26.31 o 
  -4   4   8      358.42      352.08     12.54 o 
  -3   4   8      864.54      871.30     20.33 o 
  -2   4   8     1188.89     1234.33     61.59 o 
  -1   4   8        9.09        7.25      3.97 o 
   0   4   8      174.56      187.35     11.05 o 
   1   4   8     5136.48     5023.51     69.22 o 
   2   4   8     5305.71     5300.93     81.25 o 
   3   4   8      868.23      970.96     20.68 o 
   4   4   8      242.88      258.94      9.20 o 
   5   4   8      664.00      654.26     30.24 o 
   6   4   8      135.51      108.43     13.28 o 
   7   4   8       73.67       92.94     14.75 o 
   8   4   8      118.40       89.25     15.49 o 
   9   4   8      337.93      342.99     25.82 o 
  10   4   8      211.40      216.12     23.60 o 
  11   4   8       40.12       28.03     19.18 o 
  -7   5   8       51.61       39.20     12.71 o 
  -6   5   8      130.89      138.39     13.81 o 
  -5   5   8      234.80      298.52     12.88 o 
  -4   5   8      447.61      467.94     15.11 o 
  -3   5   8     1281.76     1271.98     27.45 o 
  -2   5   8     2150.12     2148.71     68.23 o 
  -1   5   8     2172.17     2399.02     38.66 o 
   0   5   8      356.34      395.97     12.34 o 
   1   5   8       57.06       70.57      5.68 o 
   2   5   8        9.00        9.30      3.38 o 
   3   5   8      163.24      155.48      7.47 o 
   4   5   8     1065.32     1091.34     20.56 o 
   5   5   8     4404.47     4563.56     96.81 o 
   6   5   8     1591.62     1678.05     59.75 o 
   7   5   8      195.19      227.18     18.44 o 
   8   5   8      408.71      393.14     27.29 o 
   9   5   8     1178.57     1354.24     56.06 o 
  10   5   8      296.00      317.17     27.29 o 
  11   5   8       55.24       82.61     21.39 o 
  -7   6   8      364.46      352.03     20.84 o 
  -6   6   8      553.02      570.85     24.45 o 
  -5   6   8        6.60        2.36      8.02 o 
  -4   6   8      136.24      135.68      8.81 o 
  -3   6   8       19.18       16.91      5.88 o 
  -2   6   8      501.03      477.48     14.99 o 
  -1   6   8      311.91      337.14     12.52 o 
   0   6   8     4883.03     4921.50     86.80 o 
   1   6   8     2119.19     2134.40     32.34 o 
   2   6   8       16.01       13.97      4.07 o 
   3   6   8      619.25      633.95     14.20 o 
   4   6   8     4141.38     4022.64     74.01 o 
   5   6   8     1257.23     1247.07     27.36 o 
   6   6   8      220.82      229.40     19.18 o 
   7   6   8       99.06       84.09     14.01 o 
   8   6   8       11.78        2.95     12.54 o 
   9   6   8        1.03       22.87     14.75 o 
  10   6   8      133.10      140.88     22.13 o 
  11   6   8      414.03      437.40     34.67 o 
  -6   7   8       23.66       21.76     13.04 o 
  -5   7   8      275.75      281.00     13.64 o 
  -4   7   8      513.38      476.14     21.30 o 
  -3   7   8      247.45      250.47     12.03 o 
  -2   7   8      394.37      392.10     31.35 o 
  -1   7   8     1324.87     1267.54     28.06 o 
   0   7   8      903.93      863.84     30.05 o 
   1   7   8      128.61      133.71      8.50 o 
   2   7   8        1.84        6.23      4.58 o 
   3   7   8       99.14      119.74      8.45 o 
   4   7   8      380.94      391.76     11.57 o 
   5   7   8      466.38      433.69     12.26 o 
   6   7   8      944.24      841.40     22.63 o 
   7   7   8     1288.32     1250.98     50.16 o 
   8   7   8     1001.29     1001.67     44.26 o 
   9   7   8      155.20      130.56     19.92 o 
  10   7   8        2.13       -1.48     16.96 o 
  11   7   8       62.19       55.32     21.39 o 
  -5   8   8      123.24       99.39     11.14 o 
  -4   8   8      314.87      292.78     14.34 o 
  -3   8   8       42.57       50.48     12.25 o 
  -2   8   8      246.38      256.69     15.85 o 
  -1   8   8      786.03      805.18     27.20 o 
   0   8   8       77.85       69.07      8.77 o 
   1   8   8       42.35       46.33      7.89 o 
   2   8   8     1911.89     1886.25     58.27 o 
   3   8   8     3748.87     3643.64     59.77 o 
   4   8   8      486.98      477.21     13.37 o 
   5   8   8      113.03      117.31      7.48 o 
   6   8   8      240.76      201.84     11.39 o 
   7   8   8      843.97      866.69     40.57 o 
   8   8   8        6.59        3.69     14.75 o 
   9   8   8      362.45      410.11     30.24 o 
  10   8   8      349.73      359.95     29.50 o 
  11   8   8       21.33       25.08     19.18 o 
  -4   9   8       17.20        4.49     12.25 o 
  -3   9   8      220.57      251.41     17.71 o 
  -2   9   8      874.93      879.82     30.43 o 
  -1   9   8      304.03      269.03     16.90 o 
   0   9   8        2.20        2.72      8.07 o 
   1   9   8      156.12      160.70     10.75 o 
   2   9   8      486.06      452.87     19.63 o 
   3   9   8       14.04       16.74      6.32 o 
   4   9   8      526.09      508.20     20.23 o 
   5   9   8      854.05      809.26     19.11 o 
   6   9   8      232.34      219.76     15.77 o 
   7   9   8      191.51      215.45     16.84 o 
   8   9   8      340.98      360.69     28.77 o 
   9   9   8      190.27      174.81     22.87 o 
  10   9   8      167.42      155.63     24.34 o 
  -3  10   8       16.97       27.66     13.04 o 
  -2  10   8       23.18       16.75     13.29 o 
  -1  10   8        9.73       -3.00     11.20 o 
   0  10   8      237.20      222.15     13.47 o 
   1  10   8      845.23      864.16     29.30 o 
   2  10   8      682.68      722.40     26.40 o 
   3  10   8      151.44      168.30     14.00 o 
   4  10   8      163.92      144.85      9.51 o 
   5  10   8     1010.69     1080.40     27.33 o 
   6  10   8      780.74      832.49     31.36 o 
   7  10   8        0.74        8.30     14.38 o 
   8  10   8      101.20      136.56     16.13 o 
   9  10   8       20.15       28.77     18.44 o 
  10  10   8        1.41      -10.33     16.96 o 
  -2  11   8       38.20       21.76     14.60 o 
  -1  11   8       18.75        9.96     13.04 o 
   0  11   8      337.90      360.04     17.18 o 
   1  11   8      374.00      426.66     23.23 o 
   2  11   8        0.30       -3.59     11.66 o 
   3  11   8      158.78      188.58     15.94 o 
   4  11   8       38.07       14.34     11.60 o 
   5  11   8        9.97       13.15      9.33 o 
   6  11   8      106.26       84.02     14.16 o 
   7  11   8      519.50      527.68     26.22 o 
   8  11   8      163.15      152.38     22.87 o 
   9  11   8       38.91       13.28     19.18 o 
   0  12   8        3.27       -7.45     11.48 o 
   1  12   8       50.03       67.32     32.45 o 
   2  12   8      210.49      232.88     19.92 o 
   3  12   8      374.11      373.77     23.60 o 
   4  12   8      413.21      472.61     44.63 o 
   5  12   8      242.07      276.09     15.48 o 
   6  12   8       61.80       74.54     15.39 o 
   7  12   8       27.57       12.86     19.18 o 
   8  12   8       10.88       27.51     14.28 o 
  -6  -9   9        5.36       10.96     12.71 o 
  -5  -9   9      111.09      150.22     14.86 o 
  -4  -9   9       93.34       68.60     18.44 o 
  -3  -9   9        4.14       11.80     16.23 o 
  -2  -9   9       43.21       44.99     19.92 o 
  -1  -9   9      317.79      390.93     30.24 o 
   0  -9   9      258.38      363.64     30.24 o 
   1  -9   9       28.74       39.83     21.39 o 
   2  -9   9       11.13       23.60     19.92 o 
  -7  -8   9       15.86       -1.18     13.01 o 
  -6  -8   9      277.94      301.30     33.19 o 
  -5  -8   9      340.53      357.02     17.56 o 
  -4  -8   9       76.96       55.38     29.50 o 
  -3  -8   9       45.71       28.03     16.96 o 
  -2  -8   9       68.48       88.51     19.18 o 
  -1  -8   9       12.51       26.55     18.44 o 
   0  -8   9        5.55        7.64     12.54 o 
   1  -8   9       87.77       79.66     21.39 o 
   2  -8   9      117.63      109.90     22.13 o 
   3  -8   9       16.24       23.33     14.80 o 
  -8  -7   9       30.45       16.71     13.81 o 
  -7  -7   9        7.46       10.74     13.01 o 
  -6  -7   9        2.23        7.38     12.00 o 
  -5  -7   9       22.08       50.22      9.12 o 
  -4  -7   9       26.53       26.20      8.45 o 
  -3  -7   9      174.29      162.33     15.86 o 
  -2  -7   9      517.72      525.18     32.45 o 
  -1  -7   9      204.37      222.76     22.87 o 
   0  -7   9       72.89       81.28     13.29 o 
   1  -7   9      397.45      392.90     20.60 o 
   2  -7   9      631.21      640.98     36.88 o 
   3  -7   9       62.03       57.87     14.80 o 
   4  -7   9       37.83       30.99     21.39 o 
   5  -7   9       39.91       61.34     14.00 o 
  -8  -6   9       75.70      100.81     16.37 o 
  -7  -6   9      649.95      664.53     29.44 o 
  -6  -6   9      253.28      184.62     17.71 o 
  -5  -6   9        2.27        7.31      7.33 o 
  -4  -6   9      158.75      140.73     10.95 o 
  -3  -6   9     1202.05     1213.15     29.30 o 
  -2  -6   9      328.68      273.65     22.87 o 
  -1  -6   9       78.34      110.64     17.70 o 
   0  -6   9      173.09      202.88     18.81 o 
   1  -6   9        0.75       -2.31     10.39 o 
   2  -6   9       24.86        6.64     16.23 o 
   3  -6   9      153.13      189.04     15.75 o 
   4  -6   9      527.37      512.64     23.19 o 
   5  -6   9      181.58      154.15     12.02 o 
   6  -6   9        2.26       -0.66      9.92 o 
  -9  -5   9       43.90       36.72     15.90 o 
  -8  -5   9      170.32      225.71     32.45 o 
  -7  -5   9       96.02       94.47     14.86 o 
  -6  -5   9        4.54       11.80     12.00 o 
  -5  -5   9       13.03        7.74      6.89 o 
  -4  -5   9        0.48        0.57      7.21 o 
  -3  -5   9      143.42      145.40      9.35 o 
  -2  -5   9      589.05      560.89     16.46 o 
  -1  -5   9      806.55      738.50     31.35 o 
   0  -5   9     1222.87     1174.70     29.90 o 
   1  -5   9      708.84      715.34     26.63 o 
   2  -5   9       60.07       54.58     15.49 o 
   3  -5   9       19.94        0.97      7.45 o 
   4  -5   9      154.39      116.98     10.00 o 
   5  -5   9       71.60       57.63      9.54 o 
   6  -5   9       20.72       21.03      8.36 o 
   7  -5   9      192.01      205.79     22.87 o 
  -9  -4   9       62.29       48.31     16.69 o 
  -8  -4   9      241.24      274.68     20.32 o 
  -7  -4   9       25.68       21.90     12.77 o 
  -6  -4   9       29.46       17.24     11.73 o 
  -5  -4   9      995.55      942.43     26.72 o 
  -4  -4   9     2045.32     1958.06     36.19 o 
  -3  -4   9      100.11       74.59     10.03 o 
  -2  -4   9      268.15      227.73     11.58 o 
  -1  -4   9      188.38      199.07     20.19 o 
   0  -4   9     1171.29     1116.76     43.81 o 
   1  -4   9       58.21       57.05      8.86 o 
   2  -4   9     1329.37     1378.99     38.66 o 
   3  -4   9      991.46      993.56     22.47 o 
   4  -4   9       24.28       13.97      8.82 o 
   5  -4   9       50.15       50.81      8.26 o 
   6  -4   9      468.45      493.52     26.93 o 
   7  -4   9      297.98      262.97     29.14 o 
   8  -4   9        4.56       11.23     19.18 o 
  -9  -3   9      359.10      417.46     25.54 o 
  -8  -3   9      126.70       96.41     15.13 o 
  -7  -3   9        8.57        3.35     10.68 o 
  -6  -3   9      108.54      112.10     14.34 o 
  -5  -3   9      696.83      717.13     18.88 o 
  -4  -3   9        0.54        5.46      5.69 o 
  -3  -3   9     1481.66     1543.69     29.57 o 
  -2  -3   9      864.57      821.91     21.69 o 
  -1  -3   9      304.34      292.63      9.48 o 
   0  -3   9      712.12      625.24     34.31 o 
   1  -3   9     1332.84     1335.70     36.97 o 
   2  -3   9     1241.94     1184.37     24.27 o 
   3  -3   9      283.77      274.43     10.58 o 
   4  -3   9        6.13        2.60      6.60 o 
   5  -3   9        4.33       -4.87      5.70 o 
   6  -3   9        2.47       -3.01      5.90 o 
   7  -3   9        2.06       -3.10      7.87 o 
   8  -3   9       42.64       35.78     11.60 o 
  -9  -2   9       19.50       29.41     14.28 o 
  -8  -2   9       47.81       31.28     12.77 o 
  -7  -2   9      162.76      168.50     16.69 o 
  -6  -2   9      585.25      567.19     24.77 o 
  -5  -2   9      687.44      807.44     47.94 o 
  -4  -2   9      228.99      309.23     12.04 o 
  -3  -2   9      251.67      283.60     14.48 o 
  -2  -2   9     1824.09     1749.23     31.45 o 
  -1  -2   9     1427.09     1361.19     22.83 o 
   0  -2   9       56.33       38.89     11.25 o 
   1  -2   9      939.28      987.53     18.40 o 
   3  -2   9       51.57       52.24      5.87 o 
   4  -2   9     1038.64     1041.24     21.49 o 
   5  -2   9     2263.61     2223.01     38.86 o 
   6  -2   9      427.71      439.69     12.56 o 
   7  -2   9        3.91        5.65      7.42 o 
   8  -2   9       91.44       73.55     19.55 o 
   9  -2   9      212.97      201.37     19.18 o 
  -9  -1   9       31.65       19.68     14.86 o 
  -8  -1   9       19.26       12.17     12.00 o 
  -7  -1   9      723.66      720.03     27.90 o 
  -6  -1   9     1148.87     1090.14     34.42 o 
  -5  -1   9        9.06       25.45      7.74 o 
  -4  -1   9     1027.79     1071.95     24.41 o 
  -3  -1   9        1.29       10.71      4.72 o 
  -2  -1   9      335.18      318.86     10.26 o 
  -1  -1   9     1469.33     1405.33     22.83 o 
   0  -1   9     4084.13     4120.13     48.95 o 
   1  -1   9     1455.77     1519.27     24.55 o 
   2  -1   9       11.91       17.98      4.36 o 
   3  -1   9      326.73      344.73     11.29 o 
   4  -1   9     1486.75     1422.92     26.51 o 
   5  -1   9      191.52      198.16      8.38 o 
   6  -1   9      176.38      178.14     10.03 o 
   7  -1   9      333.75      301.45     13.54 o 
   8  -1   9      116.68      106.22     11.05 o 
   9  -1   9       10.89       21.71      9.58 o 
  -9   0   9       32.36       33.07     11.27 o 
  -8   0   9        2.55      -13.69     17.70 o 
  -7   0   9       11.84        6.64     10.95 o 
  -6   0   9      371.61      399.90     20.84 o 
  -5   0   9     1086.70     1066.36     23.84 o 
  -4   0   9      966.32      974.55     33.42 o 
  -3   0   9      648.70      621.51     16.46 o 
  -2   0   9     1181.78     1124.34     21.64 o 
  -1   0   9      853.15      907.62     16.08 o 
   0   0   9      160.84      195.84      8.32 o 
   1   0   9        0.81       -3.32      3.32 o 
   2   0   9      226.63      241.70      7.51 o 
   3   0   9     1609.74     1584.98     28.21 o 
   4   0   9     1375.76     1280.78     35.00 o 
   5   0   9      199.62      195.66     14.69 o 
   6   0   9      408.00      353.48     13.72 o 
   7   0   9     1280.72     1185.05     28.28 o 
   8   0   9      706.76      700.54     23.04 o 
   9   0   9        6.35       -2.40      7.85 o 
  10   0   9       10.02        2.43      9.09 o 
  -9   1   9      146.09      117.11     16.37 o 
  -8   1   9      456.26      473.53     23.45 o 
  -7   1   9      300.12      312.01     26.55 o 
  -6   1   9        1.97       -3.69      9.39 o 
  -5   1   9        1.34       -5.45      5.45 o 
  -4   1   9      628.31      625.16     16.92 o 
  -3   1   9      313.56      276.53     10.75 o 
  -2   1   9     1929.73     1873.96     31.59 o 
  -1   1   9     2579.82     2470.67     36.20 o 
   0   1   9        6.61       19.27      3.25 o 
   1   1   9        7.93       11.15      2.99 o 
   2   1   9     2740.96     2832.57     40.96 o 
   3   1   9     5335.16     5156.02     80.23 o 
   4   1   9       48.61       52.94      5.04 o 
   5   1   9      494.13      463.83     15.97 o 
   6   1   9        6.42        9.37      7.35 o 
   7   1   9      151.72      172.13     11.32 o 
   8   1   9       30.68       36.08     11.06 o 
   9   1   9      487.09      463.89     34.30 o 
  10   1   9      343.87      318.81     19.18 o 
  -8   2   9        6.67       15.12     12.00 o 
  -7   2   9      284.41      344.60     19.51 o 
  -6   2   9      487.29      474.81     21.83 o 
  -5   2   9       96.63       98.00      9.00 o 
  -4   2   9      134.42      128.32      9.54 o 
  -3   2   9     2517.23     2406.81     82.61 o 
  -2   2   9     4329.95     4238.49     92.73 o 
  -1   2   9      194.41      209.68      8.79 o 
   0   2   9      134.59      114.45      5.89 o 
   1   2   9       39.93       32.81      3.30 o 
   2   2   9      197.57      182.92      6.26 o 
   3   2   9      339.17      332.45     11.49 o 
   4   2   9     1946.51     1896.29     37.67 o 
   5   2   9     1997.32     1907.56     37.82 o 
   6   2   9     1180.00     1078.38     44.26 o 
   7   2   9      423.86      448.46     28.03 o 
   8   2   9      170.60      198.42     21.39 o 
   9   2   9      206.03      211.69     22.87 o 
  10   2   9      192.52      201.37     24.34 o 
  11   2   9        4.13        2.43      9.09 o 
  -8   3   9      119.13      134.43     29.87 o 
  -7   3   9      222.57      207.59     16.42 o 
  -6   3   9      284.93      225.94     15.62 o 
  -5   3   9      169.95      193.23      9.84 o 
  -4   3   9        9.76       22.59      6.47 o 
  -3   3   9      112.08      135.77     21.39 o 
  -2   3   9       74.09      149.00     14.75 o 
  -1   3   9       19.16       14.68      5.07 o 
   0   3   9      660.06      703.74     12.72 o 
   1   3   9     4051.94     4283.47     59.75 o 
   2   3   9     2844.21     2929.96     41.87 o 
   3   3   9        4.18       45.87      6.26 o 
   4   3   9        1.76       -4.24      5.14 o 
   5   3   9     1625.61     1575.00     36.64 o 
   6   3   9      565.68      617.38     30.98 o 
   7   3   9      249.27      209.48     18.44 o 
   8   3   9      608.43      614.43     33.93 o 
   9   3   9       67.17       75.24     18.44 o 
  10   3   9        3.10       -5.90     16.23 o 
  11   3   9      129.61      146.05     25.08 o 
  -8   4   9       40.09       46.10     14.08 o 
  -7   4   9        3.62       -1.27     11.13 o 
  -6   4   9        6.19        4.65     10.08 o 
  -5   4   9      220.10      215.74     12.78 o 
  -4   4   9     1809.80     1845.68     37.33 o 
  -3   4   9     1792.66     1678.12     33.69 o 
  -2   4   9        7.91        7.35      5.17 o 
  -1   4   9       24.11       24.80      5.86 o 
   0   4   9     3059.94     3004.16     47.17 o 
   1   4   9     1671.40     1589.39     27.09 o 
   2   4   9      591.08      546.50     12.43 o 
   3   4   9     2616.31     2586.11     47.78 o 
   4   4   9      133.01      133.99      8.50 o 
   5   4   9       31.62       30.23      5.58 o 
   6   4   9     1186.59     1237.70     48.68 o 
   7   4   9     1873.41     1868.35     67.86 o 
   8   4   9      559.75      542.88     32.45 o 
   9   4   9       58.41       62.70     17.70 o 
  10   4   9       13.26       19.18     18.44 o 
  11   4   9       13.27       36.14     21.39 o 
  -7   5   9       31.90       22.07     13.29 o 
  -6   5   9       19.85       12.91     10.95 o 
  -5   5   9      260.86      271.97     13.26 o 
  -4   5   9      449.22      410.45     26.51 o 
  -3   5   9        0.34        6.09      8.82 o 
  -2   5   9      284.28      292.93     11.56 o 
  -1   5   9      311.88      308.42     14.86 o 
   0   5   9      560.26      595.68     20.62 o 
   1   5   9      901.09      894.00     16.16 o 
   2   5   9      888.71      870.31     15.68 o 
   3   5   9     1124.98     1195.05     25.20 o 
   4   5   9     1666.02     1649.08     32.93 o 
   5   5   9      277.60      302.18     12.00 o 
   6   5   9       43.13       33.19     11.80 o 
   7   5   9        2.69       -4.43     11.06 o 
   8   5   9       12.28        1.48     14.01 o 
   9   5   9       40.44       41.31     17.70 o 
  10   5   9      361.80      357.74     28.77 o 
  11   5   9      250.47      257.42     26.55 o 
  -6   6   9      147.45      161.14     15.65 o 
  -5   6   9      284.96      306.90     13.96 o 
  -4   6   9      156.30      162.93     23.80 o 
  -3   6   9       20.32        9.29      6.79 o 
  -2   6   9      479.54      478.84     23.23 o 
  -1   6   9     2573.74     2498.88     47.90 o 
   0   6   9      492.30      447.02     17.42 o 
   1   6   9      321.76      314.03     12.06 o 
   2   6   9       69.51       63.08      5.67 o 
   3   6   9      614.54      593.04     14.02 o 
   4   6   9        4.64        6.00      4.61 o 
   5   6   9     2320.27     2231.96     53.85 o 
   6   6   9     1547.34     1517.99     56.80 o 
   7   6   9       42.96       25.82     14.01 o 
   8   6   9       33.45       29.50     14.75 o 
   9   6   9      493.65      435.19     29.50 o 
  10   6   9      319.90      349.63     28.77 o 
  11   6   9       11.49       32.45     20.65 o 
  -6   7   9      338.55      369.44     21.60 o 
  -5   7   9      164.29      143.21     11.50 o 
  -4   7   9       25.33       25.93      9.01 o 
  -3   7   9       22.27       14.67      9.87 o 
  -2   7   9      211.34      217.94     18.81 o 
  -1   7   9        0.83       -2.43      8.07 o 
   0   7   9     1266.76     1253.42     42.54 o 
   1   7   9     1578.41     1500.83     39.25 o 
   2   7   9      414.83      414.70     12.09 o 
   3   7   9      333.34      315.11     10.74 o 
   4   7   9     1049.95     1002.76     20.64 o 
   5   7   9      812.15      759.63     24.66 o 
   6   7   9      157.16      142.91     11.47 o 
   7   7   9        6.35        0.00     13.28 o 
   8   7   9       46.91       44.99     16.23 o 
   9   7   9       54.60       27.29     15.49 o 
  10   7   9       71.91      105.48     22.13 o 
  11   7   9       49.12       36.14     19.18 o 
  -5   8   9       13.44       25.76     12.76 o 
  -4   8   9      139.10      123.68     13.97 o 
  -3   8   9      282.44      269.86     26.55 o 
  -2   8   9      445.93      406.07     19.95 o 
  -1   8   9      147.94      125.08     12.77 o 
   0   8   9       45.02       32.61      7.75 o 
   1   8   9      342.36      362.43     14.84 o 
   2   8   9      381.24      397.19     27.66 o 
   3   8   9       23.34       32.73      6.05 o 
   4   8   9      759.38      792.15     18.22 o 
   5   8   9      146.66      155.80      8.47 o 
   6   8   9        9.21       27.72     10.46 o 
   7   8   9      227.75      191.04     19.18 o 
   8   8   9      894.85      834.23     41.31 o 
   9   8   9      242.96      298.73     26.55 o 
  10   8   9        0.94       -4.43     18.44 o 
  11   8   9        2.44      -11.80     19.92 o 
  -4   9   9       98.38       88.19     14.69 o 
  -3   9   9      185.88      180.34     16.42 o 
  -2   9   9       22.05        6.36     11.20 o 
  -1   9   9      536.90      552.27     23.40 o 
   0   9   9       94.87       88.56      9.63 o 
   1   9   9        5.06        0.00      9.55 o 
   2   9   9      345.45      339.23     17.53 o 
   3   9   9     1898.81     1826.85     47.57 o 
   4   9   9      932.98      910.28     20.74 o 
   5   9   9        9.82       -2.50      7.45 o 
   6   9   9        7.02       -1.81     10.28 o 
   7   9   9      219.83      224.97     20.65 o 
   8   9   9       89.49      101.05     19.18 o 
   9   9   9       82.37       59.75     18.44 o 
  10   9   9      151.57      136.46     22.13 o 
  -2  10   9      212.14      185.31     17.42 o 
  -1  10   9      261.63      263.91     18.23 o 
   0  10   9      167.87      201.99     13.38 o 
   1  10   9       55.91       76.64     13.44 o 
   2  10   9       21.73       18.78     11.33 o 
   3  10   9        4.48      -10.39     10.39 o 
   4  10   9        0.46       -4.37      8.21 o 
   5  10   9       25.39        9.17      8.34 o 
   6  10   9      236.32      244.06     13.89 o 
   7  10   9      319.67      343.23     20.91 o 
   8  10   9       74.61       53.85     18.44 o 
   9  10   9       21.56       43.52     17.70 o 
  -1  11   9       19.59       11.01     14.01 o 
   0  11   9        2.37        8.14      9.90 o 
   1  11   9      332.78      317.69     19.95 o 
   2  11   9      540.64      562.98     25.69 o 
   3  11   9      115.61      118.63     32.82 o 
   4  11   9       10.41       23.57     12.14 o 
   5  11   9      253.93      242.06     13.34 o 
   6  11   9      519.14      592.87     28.32 o 
   7  11   9       55.41       74.92     17.70 o 
   8  11   9       70.45       71.55     18.44 o 
   9  11   9       14.16       14.01     16.96 o 
   1  12   9      181.45      214.42     19.30 o 
   2  12   9       77.36       93.74     22.50 o 
   3  12   9        5.88       12.12     15.86 o 
   4  12   9       14.72       18.47     13.62 o 
   5  12   9        1.23        4.73     13.37 o 
   6  12   9       22.50       14.36     12.93 o 
   7  12   9       86.90       81.11     20.28 o 
  -3  -9  10       16.16      -16.23     17.70 o 
  -2  -9  10       37.43       60.48     21.39 o 
  -1  -9  10        1.30      -10.33     18.44 o 
   0  -9  10       67.89      112.85     23.60 o 
  -6  -8  10       32.46       62.37     15.90 o 
  -5  -8  10      109.56      142.74     12.17 o 
  -4  -8  10      200.68      201.37     22.13 o 
  -3  -8  10       12.99        0.00     16.23 o 
  -2  -8  10        7.83      -16.96     16.96 o 
  -1  -8  10       97.47      139.41     22.13 o 
   0  -8  10      397.02      401.26     31.72 o 
   1  -8  10      154.83      126.13     23.60 o 
   2  -8  10        9.08        2.95     19.92 o 
  -7  -7  10       75.73       66.82     16.17 o 
  -6  -7  10      132.83      157.02     17.99 o 
  -5  -7  10       31.55       35.74      9.49 o 
  -4  -7  10       71.92       71.09     12.91 o 
  -3  -7  10      134.52       81.14     18.44 o 
  -2  -7  10       18.63      -14.75     15.49 o 
  -1  -7  10        9.42       -2.95     16.96 o 
   0  -7  10       17.59       12.69     14.75 o 
   1  -7  10        0.76      -16.96     17.70 o 
   2  -7  10       14.53      -14.01     17.70 o 
   3  -7  10      225.54      253.03     20.65 o 
   4  -7  10      147.27      139.66     26.92 o 
  -7  -6  10       37.02       35.84     13.81 o 
  -6  -6  10       18.94       19.62     15.86 o 
  -5  -6  10        5.25        2.48      8.05 o 
  -4  -6  10      113.96      126.71     11.38 o 
  -3  -6  10       22.73       22.87     14.75 o 
  -2  -6  10      818.63      795.14     39.83 o 
  -1  -6  10      746.69      671.22     36.88 o 
   0  -6  10        3.35        2.21     10.95 o 
   1  -6  10        1.93       -9.59     11.13 o 
   2  -6  10      150.14      107.69     20.65 o 
   3  -6  10       79.90       49.52     36.51 o 
   4  -6  10        0.63      -11.85     11.85 o 
   5  -6  10       30.07       27.04     13.65 o 
  -8  -5  10       11.50        7.31     13.76 o 
  -7  -5  10      348.40      364.05     23.73 o 
  -6  -5  10      310.24      270.50     21.02 o 
  -5  -5  10       85.24       68.74     17.77 o 
  -4  -5  10       76.72       58.82     10.39 o 
  -3  -5  10       55.10       61.52      9.32 o 
  -2  -5  10      123.86      104.74     17.70 o 
  -1  -5  10        7.96       -6.64     13.28 o 
   0  -5  10        4.05       -5.59     10.39 o 
   1  -5  10        0.51        8.29     11.20 o 
   2  -5  10      130.53       98.36     14.75 o 
   3  -5  10      254.64      262.81     17.33 o 
   4  -5  10      263.07      234.98     13.14 o 
   5  -5  10      404.66      402.18     16.73 o 
   6  -5  10      145.25      137.71     11.04 o 
  -8  -4  10      128.00      160.14     18.47 o 
  -7  -4  10       60.43       46.11     13.76 o 
  -6  -4  10       38.23       36.73     13.01 o 
  -5  -4  10       91.96       76.37      8.57 o 
  -4  -4  10        2.60        6.62      8.87 o 
  -3  -4  10      154.16      158.94     10.59 o 
  -2  -4  10      137.27      181.35     11.67 o 
  -1  -4  10       47.57       67.37     11.96 o 
   0  -4  10      461.66      438.67     17.10 o 
   1  -4  10      884.37      821.93     23.76 o 
   2  -4  10       10.83        5.70      8.18 o 
   3  -4  10       66.95       62.18      9.79 o 
   4  -4  10        6.17       -4.52      7.23 o 
   5  -4  10      137.29      129.65     10.45 o 
   6  -4  10        5.40       11.31      7.86 o 
   7  -4  10      148.87      177.14     16.66 o 
  -8  -3  10      305.17      313.62     32.82 o 
  -7  -3  10       48.79       26.03     12.77 o 
  -6  -3  10       24.19       30.05     11.73 o 
  -5  -3  10      273.00      333.08     13.20 o 
  -4  -3  10     1452.84     1513.63     33.37 o 
  -3  -3  10      835.42      859.38     20.04 o 
  -2  -3  10       12.79       12.37      5.74 o 
  -1  -3  10      130.69      128.64     11.54 o 
   0  -3  10      545.74      538.76     17.96 o 
   1  -3  10       16.78       17.16      6.70 o 
   2  -3  10     1025.83     1085.92     23.56 o 
   3  -3  10     1015.73     1030.88     22.56 o 
   4  -3  10      402.75      347.69     12.69 o 
   5  -3  10       51.06       44.65      7.95 o 
   6  -3  10       93.60       93.29      8.49 o 
   7  -3  10      359.95      356.73     26.19 o 
   8  -3  10      180.36      155.91     15.41 o 
  -8  -2  10      196.70      184.07     18.25 o 
  -7  -2  10       29.01        7.01     11.47 o 
  -6  -2  10      119.77      122.26     14.08 o 
  -5  -2  10      219.90      200.41     14.86 o 
  -4  -2  10        6.37        4.46      6.73 o 
  -3  -2  10      268.89      290.37     11.00 o 
  -2  -2  10      268.70      281.65     12.42 o 
  -1  -2  10       32.18       33.22      6.27 o 
   0  -2  10       72.41       70.82      8.38 o 
   1  -2  10       64.60       47.23      6.69 o 
   2  -2  10      333.04      356.75     12.22 o 
   3  -2  10      880.11      814.26     29.70 o 
   4  -2  10      272.79      272.08     17.25 o 
   5  -2  10       49.02       36.93      6.58 o 
   6  -2  10      310.16      314.24     11.62 o 
   7  -2  10       42.70       47.60     10.50 o 
   8  -2  10        0.89        1.03      9.82 o 
  -8  -1  10        9.71       21.39     14.08 o 
  -7  -1  10        4.76       -8.85     10.95 o 
  -6  -1  10      600.64      624.92     25.56 o 
  -5  -1  10     1074.77     1057.17     24.93 o 
  -4  -1  10       67.89       56.50      7.59 o 
  -3  -1  10        4.86        2.61      4.86 o 
  -2  -1  10      897.60      892.62     19.26 o 
  -1  -1  10     4353.30     4293.51     61.38 o 
   0  -1  10       35.64       44.59      6.04 o 
   1  -1  10     4548.66     4436.60     63.24 o 
   2  -1  10      628.90      629.20     15.38 o 
   3  -1  10       57.37       70.23      6.53 o 
   4  -1  10       46.07       58.92      6.30 o 
   5  -1  10     1254.81     1259.67     30.56 o 
   6  -1  10     1253.55     1193.85     23.19 o 
   7  -1  10       88.78       75.40     10.46 o 
   8  -1  10        4.42       -2.91      8.92 o 
   9  -1  10       78.38       77.45     12.27 o 
  -8   0  10        5.00       10.77     13.01 o 
  -7   0  10      250.25      294.64     20.08 o 
  -6   0  10      837.98      856.71     30.51 o 
  -5   0  10       15.02        6.08      6.06 o 
  -4   0  10      373.52      384.97     15.63 o 
  -3   0  10       36.10       21.92      6.24 o 
  -2   0  10       91.85      104.93      7.69 o 
  -1   0  10       33.09       26.82      4.36 o 
   0   0  10     1559.11     1525.13     24.73 o 
   1   0  10      903.71      917.91     16.98 o 
   2   0  10      250.64      235.13      8.01 o 
   3   0  10      158.59      160.35      7.57 o 
   4   0  10      152.40      164.81      7.59 o 
   5   0  10       79.14       81.49      6.23 o 
   6   0  10        2.67       -2.98      7.31 o 
   7   0  10       64.79       53.55      8.71 o 
   8   0  10      248.00      242.97     15.86 o 
   9   0  10      183.21      194.46     14.05 o 
  10   0  10       32.53       23.60     21.39 o 
  -8   1  10       16.85        2.63     16.60 o 
  -7   1  10       78.97       63.43     19.92 o 
  -6   1  10       93.31      126.87     20.65 o 
  -5   1  10      150.70      171.28      9.12 o 
  -4   1  10      616.47      605.96     21.12 o 
  -3   1  10     1783.15     1634.90     44.63 o 
  -2   1  10     1439.10     1541.39     44.38 o 
  -1   1  10       19.48       22.13      8.85 o 
   0   1  10     1062.96     1012.88     17.73 o 
   1   1  10     1041.78     1109.34     18.77 o 
   2   1  10     1054.48     1007.52     17.72 o 
   3   1  10     1278.38     1286.15     24.08 o 
   4   1  10     2742.56     2744.06     52.06 o 
   5   1  10      635.03      670.18     21.06 o 
   6   1  10        3.80       21.67     11.06 o 
   7   1  10      306.94      304.50     28.40 o 
   8   1  10      851.73      843.75     50.16 o 
   9   1  10      123.68      124.64     11.38 o 
  10   1  10        7.57       13.14     23.60 o 
  -8   2  10      347.41      354.95     36.14 o 
  -7   2  10      415.65      440.16     23.17 o 
  -6   2  10        1.85        7.27     10.39 o 
  -5   2  10      126.58      123.15     10.37 o 
  -4   2  10      371.06      389.19     16.13 o 
  -3   2  10      654.54      633.02     21.00 o 
  -2   2  10      132.29      137.00      9.87 o 
  -1   2  10     2694.20     2732.65     43.77 o 
   0   2  10     1201.40     1158.67     37.43 o 
   1   2  10       35.79       39.97      3.85 o 
   2   2  10     1352.68     1357.11     21.86 o 
   3   2  10     1752.76     1804.16     32.26 o 
   4   2  10      282.75      318.40     12.05 o 
   5   2  10       75.60       74.21      7.23 o 
   6   2  10       32.27       33.19     12.54 o 
   7   2  10       25.40       -0.74     13.28 o 
   8   2  10        4.76      -14.01     14.75 o 
   9   2  10      159.37      143.94     15.12 o 
  10   2  10      207.98      215.28     13.62 o 
  -7   3  10        4.16        6.77     11.96 o 
  -6   3  10      319.49      354.97     19.55 o 
  -5   3  10      374.64      357.82     13.65 o 
  -4   3  10      244.21      253.89     15.26 o 
  -3   3  10      596.30      612.08     21.21 o 
  -2   3  10      601.74      599.48     20.48 o 
  -1   3  10      135.71      119.42     10.45 o 
   0   3  10      394.43      406.55     11.29 o 
   1   3  10      193.01      194.78      6.00 o 
   2   3  10      306.65      307.66      9.56 o 
   3   3  10       18.90       17.81      7.03 o 
   4   3  10        0.64        2.27      6.19 o 
   5   3  10      314.16      306.69     15.86 o 
   6   3  10     1483.70     1443.49     56.06 o 
   7   3  10     1033.56     1101.25     47.21 o 
   8   3  10       14.94       31.72     16.23 o 
   9   3  10        6.66       19.18     15.49 o 
  10   3  10      117.34      157.11     23.60 o 
  11   3  10       65.51      105.48     23.60 o 
  -7   4  10        9.94        4.44     11.73 o 
  -6   4  10       78.55       83.56     14.01 o 
  -5   4  10      543.16      532.57     18.09 o 
  -4   4  10      215.04      200.00     11.15 o 
  -3   4  10      295.46      307.39     13.95 o 
  -2   4  10      628.59      633.17     54.21 o 
  -1   4  10       75.54       55.18      6.66 o 
   0   4  10        4.62        4.61      5.67 o 
   1   4  10     3018.70     3054.64     48.38 o 
   2   4  10     4107.56     4134.68     73.91 o 
   3   4  10      259.10      287.99     13.23 o 
   4   4  10        7.83        7.08      6.38 o 
   5   4  10      333.41      318.44     13.23 o 
   6   4  10      863.28      803.99     36.14 o 
   7   4  10        8.85        8.11     12.54 o 
   8   4  10      555.14      618.11     35.41 o 
   9   4  10      109.38      115.80     20.65 o 
  10   4  10        4.84      -15.49     15.49 o 
  11   4  10       30.23        9.59     20.65 o 
  -6   5  10        5.56       -6.31     11.73 o 
  -5   5  10        1.85        2.35      7.89 o 
  -4   5  10      674.10      690.13     25.15 o 
  -3   5  10      897.13      893.37     32.66 o 
  -2   5  10       56.44       43.74      8.82 o 
  -1   5  10       62.59       59.70      7.43 o 
   0   5  10      963.54      907.31     21.39 o 
   1   5  10      886.57      862.47     17.57 o 
   2   5  10        2.46        6.62      5.04 o 
   3   5  10      481.14      433.89     13.28 o 
   4   5  10      504.65      466.35     22.50 o 
   5   5  10       49.65       47.90      8.48 o 
   6   5  10      103.11      101.05     14.75 o 
   7   5  10      230.49      267.75     21.39 o 
   8   5  10      491.09      452.89     30.98 o 
   9   5  10      339.15      343.72     28.03 o 
  10   5  10       27.68       40.57     18.44 o 
  11   5  10        2.80       20.65     19.18 o 
  -6   6  10       89.58       62.73     14.34 o 
  -5   6  10       63.32       61.08      9.77 o 
  -4   6  10       14.00       -1.16      9.64 o 
  -3   6  10        6.26        1.48      9.59 o 
  -2   6  10       15.21       15.03      9.12 o 
  -1   6  10      309.56      308.36     16.37 o 
   0   6  10     1494.62     1588.75     33.15 o 
   1   6  10     1187.05     1148.16     25.62 o 
   2   6  10       16.53       13.06      5.02 o 
   3   6  10      425.39      417.15     15.92 o 
   4   6  10     2285.54     2290.23     52.84 o 
   5   6  10     1595.73     1724.90     44.63 o 
   6   6  10        3.85       10.33     12.54 o 
   7   6  10      269.50      267.75     22.87 o 
   8   6  10       45.84       19.92     14.75 o 
   9   6  10       30.38       59.75     17.70 o 
  10   6  10      144.01      151.95     24.34 o 
  11   6  10      205.96      206.53     27.29 o 
  -5   7  10      235.96      243.97     18.44 o 
  -4   7  10      133.86      141.41     13.97 o 
  -3   7  10       11.66       24.55     11.20 o 
  -2   7  10      250.07      236.00     15.22 o 
  -1   7  10     1626.91     1568.72     54.21 o 
   0   7  10      974.61      917.03     34.03 o 
   1   7  10       33.19       41.84      7.49 o 
   2   7  10      154.32      171.84     22.50 o 
   3   7  10      129.36      121.82      7.68 o 
   4   7  10      104.25      104.65      7.29 o 
   5   7  10      466.58      470.42     14.87 o 
   6   7  10     1120.09     1120.42     46.47 o 
   7   7  10      222.79      188.83     19.18 o 
   8   7  10       16.28      -14.75     14.75 o 
   9   7  10       58.43       59.01     19.18 o 
  10   7  10      133.49      124.66     23.60 o 
  -4   8  10        6.78        0.18     11.73 o 
  -3   8  10       32.46       49.05     12.52 o 
  -2   8  10       24.30       36.26     11.44 o 
  -1   8  10       12.41       46.50     14.38 o 
   0   8  10      144.15      158.34     11.94 o 
   1   8  10      370.28      328.06     14.39 o 
   2   8  10      876.68      876.38     27.93 o 
   3   8  10     1095.51     1163.25     27.01 o 
   4   8  10      416.44      470.96     14.10 o 
   5   8  10       72.01       75.23      7.28 o 
   6   8  10       81.06      101.05     15.49 o 
   7   8  10      437.80      459.53     30.24 o 
   8   8  10       56.31       75.97     16.96 o 
   9   8  10      139.73      148.26     22.87 o 
  10   8  10       76.67       74.50     22.13 o 
  -3   9  10      306.47      315.23     19.80 o 
  -2   9  10      623.96      722.46     49.79 o 
  -1   9  10      121.71       94.37     30.24 o 
   0   9  10        2.28       -8.52      8.52 o 
   1   9  10       75.56       60.03     11.52 o 
   2   9  10      553.42      580.01     23.39 o 
   3   9  10       48.83       56.51     11.32 o 
   4   9  10      375.38      394.17     13.59 o 
   5   9  10      316.39      344.77     14.88 o 
   6   9  10        4.70        1.66     11.06 o 
   7   9  10       45.67        0.00     15.49 o 
   8   9  10      462.05      452.15     30.24 o 
   9   9  10      281.77      290.62     27.29 o 
  10   9  10        4.20       -8.85     18.44 o 
  -2  10  10       33.04       25.08     14.08 o 
  -1  10  10       64.27       80.06     14.75 o 
   0  10  10      216.59      197.14     13.40 o 
   1  10  10       77.70       77.08     13.29 o 
   2  10  10      113.46      118.30     13.76 o 
   3  10  10      450.04      431.35     21.61 o 
   4  10  10      548.65      512.28     22.32 o 
   5  10  10      190.63      196.35     12.28 o 
   6  10  10       86.98      103.43     10.05 o 
   7  10  10       46.87       56.06     16.96 o 
   8  10  10        3.81      -15.49     15.49 o 
   9  10  10        4.28       -6.64     18.44 o 
   0  11  10      190.29      211.91     14.75 o 
   1  11  10      146.54      160.60     19.55 o 
   2  11  10       11.88       17.21     12.58 o 
   3  11  10       18.78       23.12     13.29 o 
   4  11  10        0.11       -7.62     12.00 o 
   5  11  10        3.43       16.10      9.67 o 
   6  11  10       73.08       83.48     10.45 o 
   7  11  10      311.87      306.84     27.29 o 
   8  11  10      120.96      163.01     23.60 o 
   2  12  10      303.79      309.62     21.42 o 
   3  12  10      179.58      156.44     17.70 o 
   4  12  10       14.53       -1.50     13.23 o 
   5  12  10       64.05       64.22     15.15 o 
   6  12  10      255.66      244.63     20.32 o 
  -4  -8  11       12.65      -16.23     16.96 o 
  -3  -8  11        0.78      -16.96     18.44 o 
  -2  -8  11       53.88       29.50     20.65 o 
  -1  -8  11       34.51       26.55     19.92 o 
   0  -8  11       18.36       22.87     20.65 o 
   1  -8  11      121.34      163.75     26.55 o 
  -6  -7  11      106.61      125.94     18.25 o 
  -5  -7  11        9.85        5.16     14.01 o 
  -4  -7  11       87.96       93.68     19.18 o 
  -3  -7  11       75.55       65.65     19.92 o 
  -2  -7  11       47.11       25.82     18.44 o 
  -1  -7  11       64.30       19.18     19.18 o 
   0  -7  11      115.06      144.57     22.13 o 
   1  -7  11      163.18      131.29     24.34 o 
   2  -7  11       30.02       37.36     15.02 o 
   3  -7  11        4.95      -13.89     16.60 o 
  -7  -6  11      148.84      162.45     20.03 o 
  -6  -6  11      240.89      259.12     20.32 o 
  -5  -6  11      107.99      126.16     15.31 o 
  -4  -6  11       50.13       58.27     16.96 o 
  -3  -6  11      231.21      245.62     23.60 o 
  -2  -6  11      108.21       78.19     19.18 o 
  -1  -6  11       26.58        0.74     15.49 o 
   0  -6  11       34.40       37.72     13.65 o 
   1  -6  11        4.21        2.58     13.04 o 
   2  -6  11        9.05       10.15     13.65 o 
   3  -6  11      449.77      452.06     23.84 o 
   4  -6  11      491.20      526.18     29.50 o 
  -7  -5  11      130.55      124.45     18.69 o 
  -6  -5  11       24.94       36.14     14.60 o 
  -5  -5  11      102.78      105.46     10.51 o 
  -4  -5  11      100.65      116.27     10.95 o 
  -3  -5  11       99.26       81.87     16.96 o 
  -2  -5  11      463.70      476.49     32.45 o 
  -1  -5  11      873.93      784.07     40.57 o 
   0  -5  11      263.88      225.81     16.67 o 
   1  -5  11        0.49       -4.16     10.68 o 
   2  -5  11       11.26        5.75     15.12 o 
   3  -5  11      270.57      245.36     17.33 o 
   4  -5  11      120.70       81.46     13.64 o 
   5  -5  11        1.41       -0.36     12.14 o 
   6  -5  11       50.00       61.88     14.93 o 
  -7  -4  11       99.28      118.68     18.81 o 
  -6  -4  11      133.72      170.30     18.81 o 
  -5  -4  11      208.19      195.97     11.35 o 
  -4  -4  11      517.18      525.00     18.11 o 
  -3  -4  11      575.24      584.07     25.82 o 
  -2  -4  11       48.55       46.47     15.49 o 
  -1  -4  11       38.30       13.28     14.75 o 
   0  -4  11       75.41       74.95     29.87 o 
   1  -4  11       51.14       30.32      9.61 o 
   2  -4  11      719.50      660.58     26.15 o 
   3  -4  11      398.20      382.72     39.46 o 
   4  -4  11       14.98        9.24      8.40 o 
   5  -4  11       95.58       77.09     10.06 o 
   6  -4  11      325.14      338.68     21.70 o 
   7  -4  11      152.36      168.35     16.84 o 
  -8  -3  11       89.21       78.74     16.67 o 
  -7  -3  11       12.42        1.35     12.77 o 
  -6  -3  11       66.76       60.69     14.60 o 
  -5  -3  11      289.28      302.75     13.69 o 
  -4  -3  11        1.11       -8.69      9.60 o 
  -3  -3  11     1480.75     1486.03     33.41 o 
  -2  -3  11      446.46      372.75     19.83 o 
  -1  -3  11       58.95       41.68     19.18 o 
   0  -3  11       47.41       45.00      8.99 o 
   1  -3  11     1153.87     1148.48     28.21 o 
   2  -3  11     1868.02     1750.37     65.19 o 
   3  -3  11      104.89       92.96      9.41 o 
   4  -3  11       28.46       23.17     13.11 o 
   5  -3  11       16.23       22.51      8.17 o 
   6  -3  11        6.30       -1.93      7.93 o 
   7  -3  11       38.50       59.09     13.65 o 
  -8  -2  11      130.46      164.01     18.75 o 
  -7  -2  11      167.30      145.67     17.99 o 
  -6  -2  11       58.04       37.99     12.52 o 
  -5  -2  11      110.09      115.95      9.51 o 
  -4  -2  11      792.46      870.86     22.90 o 
  -3  -2  11      867.20      825.81     19.79 o 
  -2  -2  11      392.15      350.05     14.77 o 
  -1  -2  11      421.25      391.14     18.96 o 
   0  -2  11       10.70        1.39      6.34 o 
   1  -2  11      132.39      100.73      8.65 o 
   2  -2  11      172.74      189.91      9.45 o 
   3  -2  11      122.92      149.57     12.24 o 
   4  -2  11      340.87      370.76     15.54 o 
   5  -2  11      381.51      354.80     18.43 o 
   6  -2  11      144.99      138.13      9.05 o 
   7  -2  11      117.69      110.24     16.60 o 
   8  -2  11      178.22      156.21     14.86 o 
  -8  -1  11      100.65      110.82     28.03 o 
  -7  -1  11      124.92      125.65     15.90 o 
  -6  -1  11      164.97      146.05     15.38 o 
  -5  -1  11       33.15       41.03      9.80 o 
  -4  -1  11      138.73      142.53      9.87 o 
  -3  -1  11       65.98       62.44     11.76 o 
  -2  -1  11       14.86       21.43      5.79 o 
  -1  -1  11     1435.02     1525.72     29.19 o 
   0  -1  11     2058.90     2017.40     47.80 o 
   1  -1  11     1276.06     1312.66     26.30 o 
   2  -1  11      216.84      260.71     18.41 o 
   3  -1  11      313.94      327.04     11.68 o 
   4  -1  11     1323.04     1306.41     26.62 o 
   5  -1  11       63.03       75.04      7.42 o 
   6  -1  11      260.74      285.61     10.75 o 
   7  -1  11      124.44      126.84     13.28 o 
   8  -1  11        2.02       -0.95     16.23 o 
   9  -1  11        6.11       18.44     21.39 o 
  -8   0  11        0.23        1.71     13.29 o 
  -7   0  11        9.27        5.29     14.01 o 
  -6   0  11      211.92      241.90     18.51 o 
  -5   0  11     1543.50     1564.89     38.32 o 
  -4   0  11     1099.84     1008.10     24.72 o 
  -3   0  11        6.44        0.83      6.24 o 
  -2   0  11      262.37      278.37     10.74 o 
  -1   0  11     1284.43     1275.67     20.18 o 
   0   0  11      307.50      339.08     12.61 o 
   1   0  11       13.02       18.39      5.88 o 
   2   0  11      207.29      206.73      8.86 o 
   3   0  11        4.74       -5.07      5.07 o 
   4   0  11       46.71       33.54      5.97 o 
   5   0  11      653.54      648.88     16.40 o 
   6   0  11     1019.50     1011.98     22.30 o 
   7   0  11      427.77      368.94     17.54 o 
   8   0  11       44.29       34.69     10.05 o 
   9   0  11        9.29       -9.13     15.86 o 
  -8   1  11       21.12       -4.32     12.91 o 
  -7   1  11       72.62       69.33     19.92 o 
  -6   1  11      224.39      237.51     25.82 o 
  -5   1  11       22.68       22.30      8.46 o 
  -4   1  11       38.78       67.86     15.49 o 
  -3   1  11        8.08        2.95     16.23 o 
  -2   1  11      152.44      168.86     11.20 o 
  -1   1  11      847.81      876.12     18.62 o 
   0   1  11     2396.89     2558.94     43.27 o 
   1   1  11     3424.10     3711.85     60.30 o 
   2   1  11     1558.62     1659.32     30.13 o 
   3   1  11     1338.89     1340.84     25.49 o 
   4   1  11       75.48      107.19      8.48 o 
   5   1  11       11.18        9.47      5.77 o 
   6   1  11      220.91      173.19     11.69 o 
   7   1  11      117.19      126.11     19.55 o 
   8   1  11       70.65       91.85     11.17 o 
   9   1  11      292.27      311.39     41.31 o 
  10   1  11       65.26       64.91     21.39 o 
  -7   2  11       72.28       74.42     14.80 o 
  -6   2  11      340.17      361.43     28.77 o 
  -5   2  11      123.22      105.41     10.61 o 
  -4   2  11       53.13       45.36      9.96 o 
  -3   2  11     1640.05     1648.58     58.27 o 
  -2   2  11     3417.46     3169.20     72.64 o 
  -1   2  11       20.09       15.14      5.18 o 
   0   2  11      252.61      265.47     10.10 o 
   1   2  11      113.37      106.99      5.90 o 
   2   2  11     1409.37     1520.41     29.38 o 
   3   2  11       60.79       59.13      6.36 o 
   4   2  11     2484.10     2339.98     44.33 o 
   5   2  11     1512.94     1454.96     29.63 o 
   6   2  11       73.57       60.48      8.59 o 
   7   2  11       59.02       50.55      9.00 o 
   8   2  11      436.66      440.37     18.69 o 
   9   2  11      335.78      315.53     26.18 o 
  10   2  11        1.03       -5.60      9.17 o 
  -7   3  11      469.80      480.98     40.20 o 
  -6   3  11       35.18       17.51     11.73 o 
  -5   3  11       29.01       40.53      8.21 o 
  -4   3  11       29.73        9.75      9.22 o 
  -3   3  11      104.86      105.20     10.99 o 
  -2   3  11      338.48      335.55     15.85 o 
  -1   3  11     2498.48     2482.38     49.99 o 
   0   3  11     2032.12     2035.02     34.28 o 
   1   3  11      459.82      444.15     12.16 o 
   2   3  11     1267.87     1234.82     26.25 o 
   3   3  11     2527.67     2476.25     46.24 o 
   4   3  11     1035.41      977.25     27.20 o 
   5   3  11      636.82      568.56     18.43 o 
   6   3  11       80.43       87.78     16.96 o 
   7   3  11       23.44       25.08     15.49 o 
   8   3  11       18.94       28.77     16.96 o 
   9   3  11        0.12       -3.69     17.70 o 
  10   3  11       40.02       34.67     20.65 o 
  -6   4  11       24.33       20.52     12.71 o 
  -5   4  11      134.45      126.05     12.85 o 
  -4   4  11      712.48      731.35     20.77 o 
  -3   4  11      705.67      659.66     18.67 o 
  -2   4  11       22.92       12.54     11.80 o 
  -1   4  11      480.32      446.75     18.17 o 
   0   4  11     3025.53     2821.12     52.89 o 
   1   4  11     1057.86     1097.48     23.99 o 
   2   4  11      230.70      236.06     12.71 o 
   3   4  11     2451.51     2436.70     56.26 o 
   4   4  11      128.91       94.74      9.03 o 
   5   4  11      137.98      147.04      9.54 o 
   6   4  11      586.15      555.42     31.72 o 
   7   4  11     1595.63     1652.97     64.17 o 
   8   4  11      374.84      357.00     28.03 o 
   9   4  11       11.60       19.18     18.44 o 
  10   4  11        3.31      -11.80     18.44 o 
  -6   5  11       33.89       41.62     26.92 o 
  -5   5  11      544.92      603.74     19.49 o 
  -4   5  11      311.17      293.49     16.66 o 
  -3   5  11      156.11      173.19     13.23 o 
  -2   5  11     1382.45     1360.43     48.31 o 
  -1   5  11      357.91      284.54     15.12 o 
   0   5  11       21.76       14.36      7.57 o 
   1   5  11     1062.70     1064.30     24.25 o 
   2   5  11     3051.96     2994.87     67.26 o 
   3   5  11     1118.42     1048.39     28.63 o 
   4   5  11      405.28      383.20     15.54 o 
   5   5  11      848.74      832.55     24.10 o 
   6   5  11      622.33      632.87     32.45 o 
   7   5  11      115.65       92.20     17.70 o 
   8   5  11       14.80        5.16     15.49 o 
   9   5  11      139.58      124.66     22.13 o 
  10   5  11      103.80       95.15     22.87 o 
  -5   6  11       63.09       73.67     12.23 o 
  -4   6  11       94.85      119.71     17.70 o 
  -3   6  11      244.96      255.08     15.75 o 
  -2   6  11      879.01      841.73     40.20 o 
  -1   6  11     1075.70     1111.41     32.97 o 
   0   6  11      224.22      314.60     24.26 o 
   1   6  11       77.57       69.69     10.00 o 
   2   6  11       15.31       -1.37      7.15 o 
   3   6  11        5.17        6.23      6.24 o 
   4   6  11       37.22       45.00      8.50 o 
   5   6  11     1333.74     1314.85     33.92 o 
   6   6  11      903.05     1013.47     43.52 o 
   7   6  11       58.36       95.89     17.70 o 
   8   6  11       22.81       15.49     16.96 o 
   9   6  11      293.35      295.78     28.03 o 
  10   6  11      295.42      328.97     29.50 o 
  -4   7  11        4.21       14.74     11.73 o 
  -3   7  11        1.78       -2.46     10.92 o 
  -2   7  11       56.43       79.77     15.86 o 
  -1   7  11       13.83       27.04     10.61 o 
   0   7  11      895.01      974.85     24.37 o 
   1   7  11     1733.88     1716.48     37.74 o 
   2   7  11      479.70      431.49     31.72 o 
   3   7  11      220.96      188.41     10.25 o 
   4   7  11     1295.02     1269.13     55.69 o 
   5   7  11     1256.62     1325.16     34.45 o 
   6   7  11      112.94      125.39     18.44 o 
   7   7  11        4.84       14.75     14.01 o 
   8   7  11        0.74      -14.75     16.23 o 
   9   7  11        7.88       -4.43     15.49 o 
  10   7  11       15.78       -2.21     19.18 o 
  -4   8  11      215.19      178.50     25.08 o 
  -3   8  11      331.04      307.31     22.87 o 
  -2   8  11      200.11      197.42     24.34 o 
  -1   8  11      316.66      302.14     17.64 o 
   0   8  11      567.00      528.02     18.43 o 
   1   8  11       71.59       59.77     25.08 o 
   2   8  11       48.93       41.74     10.46 o 
   3   8  11        4.83        9.65      9.34 o 
   4   8  11        0.57        1.90      6.92 o 
   5   8  11      109.92      127.01     10.92 o 
   6   8  11      314.70      268.52     13.37 o 
   7   8  11      489.04      392.41     29.50 o 
   8   8  11      353.22      344.46     28.03 o 
   9   8  11      151.91      118.75     22.87 o 
  10   8  11       12.02      -18.44     18.44 o 
  -2   9  11       13.14       25.28     13.11 o 
  -1   9  11       21.05        3.70     15.86 o 
   0   9  11       76.06       63.64     10.58 o 
   1   9  11       49.45       37.30     11.96 o 
   2   9  11      365.45      339.95     19.11 o 
   3   9  11     1276.30     1378.50     39.80 o 
   4   9  11      871.10      920.52     24.34 o 
   5   9  11       36.90       28.89      9.64 o 
   6   9  11       14.00       11.85      8.46 o 
   7   9  11      134.40      150.47     21.39 o 
   8   9  11       58.26       60.48     17.70 o 
   9   9  11       23.50        2.95     18.44 o 
  -1  10  11      379.89      356.86     21.00 o 
   0  10  11       15.09       -9.29      9.29 o 
   1  10  11        3.75       -5.16     11.52 o 
   2  10  11      281.61      305.66     18.78 o 
   3  10  11      120.68      117.45     14.32 o 
   4  10  11      151.19      165.60     14.53 o 
   5  10  11      284.88      296.65     14.55 o 
   6  10  11       45.31       35.42     16.60 o 
   7  10  11       26.21       16.96     15.49 o 
   8  10  11      208.84      238.25     25.08 o 
   1  11  11       92.11       77.57     15.10 o 
   2  11  11      144.15      141.99     16.47 o 
   3  11  11      108.60      109.97     15.77 o 
   4  11  11       81.93       43.87     13.37 o 
   5  11  11      208.35      230.31     17.42 o 
   6  11  11      251.71      299.49     30.61 o 
   7  11  11       29.56       61.22     19.92 o 
  -4  -7  12       81.94       65.65     19.92 o 
  -3  -7  12       12.98      -17.70     17.70 o 
  -2  -7  12       33.72        9.59     19.92 o 
  -1  -7  12       62.20       63.43     21.39 o 
   0  -7  12        2.14      -18.44     18.44 o 
   1  -7  12       47.31       36.88     22.13 o 
  -5  -6  12        0.05      -13.28     13.28 o 
  -4  -6  12        0.72       -5.16     16.23 o 
  -3  -6  12       45.11       39.09     18.44 o 
  -2  -6  12      202.41      205.05     24.34 o 
  -1  -6  12      232.13      232.35     25.82 o 
   0  -6  12       86.00       59.75     19.92 o 
   1  -6  12      119.74      138.57     19.18 o 
   2  -6  12      240.58      240.26     18.90 o 
   3  -6  12      114.74       99.81     33.56 o 
  -6  -5  12      233.46      246.88     43.15 o 
  -5  -5  12       37.01       27.50      9.66 o 
  -4  -5  12       81.00       58.27     16.96 o 
  -3  -5  12      466.29      513.37     33.19 o 
  -2  -5  12      472.96      472.07     32.45 o 
  -1  -5  12        9.38      -15.49     15.49 o 
   0  -5  12       82.51       70.45     13.81 o 
   1  -5  12        2.56       -7.95     10.36 o 
   2  -5  12        1.61      -12.58     12.58 o 
   3  -5  12       74.95       68.66     21.02 o 
   4  -5  12      313.59      298.61     19.49 o 
   5  -5  12      194.46      189.55     17.70 o 
  -7  -4  12      197.06      193.62     20.08 o 
  -6  -4  12       10.20       -3.80     13.81 o 
  -5  -4  12       27.95       41.12      9.57 o 
  -4  -4  12       14.52       -6.13     10.08 o 
  -3  -4  12       15.50       12.54     15.49 o 
  -2  -4  12      181.52      178.50     21.39 o 
  -1  -4  12      580.76      568.69     33.93 o 
   0  -4  12      619.58      522.01     35.04 o 
   1  -4  12      454.47      444.30     23.36 o 
   2  -4  12      207.48      174.84     22.87 o 
   3  -4  12      127.67      112.54     37.25 o 
   4  -4  12       98.90       86.62     29.87 o 
   5  -4  12       35.36       29.67      9.67 o 
   6  -4  12       15.13       29.06      9.77 o 
  -7  -3  12      101.87       93.18     17.71 o 
  -6  -3  12       32.37        2.17     12.49 o 
  -5  -3  12      149.09      156.00     11.27 o 
  -4  -3  12      709.38      716.19     21.81 o 
  -3  -3  12      513.75      534.76     30.98 o 
  -2  -3  12       74.71       43.52     15.49 o 
  -1  -3  12       27.84       28.77     14.75 o 
   0  -3  12      398.60      391.64     16.70 o 
   1  -3  12       83.80       76.55     10.04 o 
   2  -3  12      316.32      322.10     32.45 o 
   3  -3  12      451.35      435.91     21.42 o 
   4  -3  12       54.85       51.10      8.98 o 
   5  -3  12       11.50       -2.35      9.88 o 
   6  -3  12      282.61      266.75     13.59 o 
   7  -3  12      393.74      396.76     22.47 o 
  -7  -2  12        1.44       23.33     14.05 o 
  -6  -2  12        0.70       -1.22     12.25 o 
  -5  -2  12      327.34      375.52     15.12 o 
  -4  -2  12       94.85      102.07     10.54 o 
  -3  -2  12      467.96      525.12     18.06 o 
  -2  -2  12     1268.67     1361.62     53.11 o 
  -1  -2  12      324.35      270.81     14.07 o 
   0  -2  12      145.64      129.03      9.66 o 
   1  -2  12     1135.33     1163.78     26.08 o 
   2  -2  12     1664.69     1677.10     38.91 o 
   3  -2  12      551.98      517.34     17.46 o 
   4  -2  12       19.00        1.37      7.83 o 
   5  -2  12        2.30        7.30      9.75 o 
   6  -2  12        0.83        4.38      7.51 o 
   7  -2  12        6.98        6.57     12.17 o 
  -7  -1  12       36.14       55.09     14.86 o 
  -6  -1  12      103.84       98.85     18.44 o 
  -5  -1  12      416.13      393.25     15.30 o 
  -4  -1  12      468.09      500.35     26.31 o 
  -3  -1  12      358.61      379.97     15.17 o 
  -2  -1  12      401.69      396.91     13.45 o 
  -1  -1  12      637.99      652.80     20.79 o 
   0  -1  12      208.40      217.05     10.70 o 
   1  -1  12       91.86       85.60      8.71 o 
   2  -1  12       11.38       38.74      8.65 o 
   3  -1  12        3.58       23.67      6.50 o 
   4  -1  12      174.62      189.43      9.87 o 
   5  -1  12     1030.42     1005.89     22.13 o 
   6  -1  12      612.81      632.83     17.60 o 
   7  -1  12       19.94       12.84     10.61 o 
   8  -1  12       15.46       12.07     10.92 o 
  -7   0  12      115.85      107.69     24.34 o 
  -6   0  12      419.93      495.89     26.06 o 
  -5   0  12       18.42       21.13     11.02 o 
  -4   0  12      343.90      386.27     15.29 o 
  -3   0  12       71.44       52.63      8.75 o 
  -2   0  12       52.87       81.03      8.20 o 
  -1   0  12      165.56      172.56     10.63 o 
   0   0  12     3635.85     3829.60     63.19 o 
   1   0  12     2980.67     2995.30     51.17 o 
   2   0  12      183.46      165.01      8.78 o 
   3   0  12       92.12       84.23      7.43 o 
   4   0  12      687.22      709.04     17.45 o 
   5   0  12      641.84      612.69     17.67 o 
   6   0  12       21.90       24.63     11.41 o 
   7   0  12       97.98      133.26     13.23 o 
   8   0  12       71.61       63.20     12.27 o 
   9   0  12        7.21      -14.01     18.44 o 
  -7   1  12        7.64       14.75     19.18 o 
  -6   1  12       38.20       60.48     21.39 o 
  -5   1  12      451.34      484.67     19.51 o 
  -4   1  12      702.64      694.82     39.09 o 
  -3   1  12      479.15      405.94     18.05 o 
  -2   1  12      434.97      398.18     21.02 o 
  -1   1  12      692.54      740.32     26.89 o 
   0   1  12      299.04      309.50     11.35 o 
   1   1  12       66.88       65.07      6.90 o 
   2   1  12        0.65        8.11      6.92 o 
   3   1  12      260.05      241.93      9.75 o 
   4   1  12      567.55      540.65     15.73 o 
   5   1  12      469.36      452.96     14.43 o 
   6   1  12      183.94      167.93     12.40 o 
   7   1  12      336.42      282.23     18.81 o 
   8   1  12      321.40      296.86     21.02 o 
   9   1  12       21.04       15.38     14.38 o 
  -7   2  12      201.92      164.37     16.90 o 
  -6   2  12       54.70       64.17     19.18 o 
  -5   2  12       10.15        7.70      9.59 o 
  -4   2  12       88.07       90.22     11.69 o 
  -3   2  12       23.61       46.13     11.80 o 
  -2   2  12      289.59      283.47     15.62 o 
  -1   2  12     1478.16     1462.56     38.55 o 
   0   2  12      848.98      797.17     18.01 o 
   1   2  12       34.08       25.74      5.88 o 
   2   2  12     1177.64     1207.61     26.51 o 
   3   2  12     2882.14     2796.45     52.34 o 
   4   2  12      905.02      922.03     21.73 o 
   5   2  12       12.91       10.93      6.13 o 
   6   2  12        1.90        0.89      5.40 o 
   7   2  12      115.06      100.73     10.77 o 
   8   2  12        7.57        9.93      9.38 o 
   9   2  12      146.61      156.69     13.23 o 
  -6   3  12      211.58      254.61     18.47 o 
  -5   3  12      139.94      105.38      9.80 o 
  -4   3  12       15.20        9.92      9.75 o 
  -3   3  12      332.86      393.14     29.50 o 
  -2   3  12     1763.23     1779.22     45.53 o 
  -1   3  12     1285.60     1177.22     33.33 o 
   0   3  12       54.16       44.28      9.12 o 
   1   3  12        4.28        1.49      6.24 o 
   2   3  12       75.47       83.35      7.21 o 
   3   3  12       30.94       20.58      6.47 o 
   4   3  12      775.29      781.06     19.32 o 
   5   3  12      817.07      821.69     19.84 o 
   6   3  12      319.91      299.71     12.51 o 
   7   3  12      194.47      221.28     23.60 o 
   8   3  12      127.42      131.77     15.49 o 
   9   3  12       81.37       67.98     11.28 o 
  10   3  12       63.12       58.27     21.39 o 
  -6   4  12      251.65      263.61     33.56 o 
  -5   4  12      143.17      141.24     11.24 o 
  -4   4  12       41.34       45.77     29.87 o 
  -3   4  12       15.40       12.44     15.12 o 
  -2   4  12       44.71       46.96     10.61 o 
  -1   4  12      408.48      385.29     17.42 o 
   0   4  12      276.57      291.24     16.89 o 
   1   4  12      791.85      816.88     17.87 o 
   2   4  12     1389.01     1443.77     30.23 o 
   3   4  12      508.28      538.46     32.45 o 
   4   4  12      495.25      441.43     19.55 o 
   5   4  12      639.82      623.65     20.20 o 
   6   4  12      398.05      436.77     15.74 o 
   7   4  12        1.08       12.54     14.01 o 
   8   4  12      212.16      241.93     25.82 o 
   9   4  12      108.73      156.37     22.87 o 
  10   4  12       27.91       16.23     21.39 o 
  -5   5  12       50.83       43.93     11.85 o 
  -4   5  12      409.21      446.18     20.69 o 
  -3   5  12      957.17      954.18     39.09 o 
  -2   5  12      262.30      212.61     21.02 o 
  -1   5  12       21.75       17.86     11.06 o 
   0   5  12      484.25      519.36     16.58 o 
   1   5  12     1430.29     1462.19     31.60 o 
   2   5  12        3.93        6.39      7.77 o 
   3   5  12     1032.84     1040.41     28.92 o 
   4   5  12      328.18      325.70     15.54 o 
   5   5  12        2.76        8.64      7.97 o 
   6   5  12      183.02      164.63     10.61 o 
   7   5  12      908.54      969.95     45.73 o 
   8   5  12      436.02      471.33     33.19 o 
   9   5  12       58.54       58.27     21.39 o 
  10   5  12       31.05        6.64     19.18 o 
  -5   6  12       87.96       90.39     19.55 o 
  -4   6  12      412.66      435.01     52.74 o 
  -3   6  12       58.28       52.11     21.02 o 
  -2   6  12      114.56      103.34     12.91 o 
  -1   6  12       13.34       16.60     10.43 o 
   0   6  12        2.61       14.60      7.64 o 
   1   6  12      530.88      533.15     18.74 o 
   2   6  12     1161.19     1122.02     32.22 o 
   3   6  12     1085.23     1015.92     28.92 o 
   4   6  12      436.64      409.31     17.33 o 
   5   6  12      109.99      128.82     10.99 o 
   6   6  12       57.56       57.24      7.59 o 
   7   6  12        4.18      -13.28     13.28 o 
   8   6  12        5.78        8.85     16.96 o 
   9   6  12       64.04       52.37     20.65 o 
  10   6  12      113.42      108.43     25.08 o 
  -4   7  12      185.16      196.04     27.29 o 
  -3   7  12      201.60      196.86     16.80 o 
  -2   7  12      349.28      282.06     22.87 o 
  -1   7  12      822.97      851.84     29.15 o 
   0   7  12      526.67      574.25     21.13 o 
   1   7  12       15.59       18.83      9.12 o 
   2   7  12      137.21      133.27     12.71 o 
   3   7  12      200.90      198.48     13.04 o 
   4   7  12      164.12      213.72     12.91 o 
   5   7  12      412.36      389.69     16.80 o 
   6   7  12     1236.61     1314.09     33.66 o 
   7   7  12      251.22      234.56     22.87 o 
   8   7  12       25.53        0.00     17.70 o 
   9   7  12      249.51      229.40     25.08 o 
  -3   8  12       17.94       19.79     12.77 o 
  -2   8  12      177.55      189.97     21.76 o 
  -1   8  12      169.48      155.72     15.06 o 
   0   8  12      160.89      194.04     13.92 o 
   1   8  12      704.33      734.17     26.77 o 
   2   8  12      333.49      286.08     16.96 o 
   3   8  12      103.55       90.12     12.39 o 
   4   8  12      252.95      266.23     23.23 o 
   5   8  12      527.31      553.71     21.00 o 
   6   8  12       97.28      103.26     10.50 o 
   7   8  12       39.43       50.16     17.70 o 
   8   8  12       51.44       30.24     16.96 o 
   9   8  12        4.27      -11.80     19.18 o 
  -2   9  12      252.35      274.17     19.43 o 
  -1   9  12      196.40      219.36     18.05 o 
   0   9  12      134.15      111.82     17.98 o 
   1   9  12      186.11      165.44     16.96 o 
   2   9  12      272.70      292.32     17.90 o 
   3   9  12        8.36        3.53     13.65 o 
   4   9  12      213.56      240.74     16.47 o 
   5   9  12      165.09      191.75     21.02 o 
   6   9  12       16.22       18.24     20.28 o 
   7   9  12       91.97       74.50     19.18 o 
   8   9  12      566.32      598.94     37.62 o 
   0  10  12       91.37       94.05     12.11 o 
   1  10  12        3.74       -7.11     12.71 o 
   2  10  12       12.23        6.39     16.23 o 
   3  10  12      257.07      259.45     19.55 o 
   4  10  12      430.51      456.79     40.20 o 
   5  10  12       65.39       59.75     15.49 o 
   6  10  12        3.82        2.31     11.43 o 
   7  10  12       20.15       25.82     18.44 o 
   2  11  12       77.58      104.70     26.92 o 
   3  11  12       32.62       17.26     17.33 o 
   4  11  12        0.24       -2.14     12.93 o 
   5  11  12       49.50       45.73     16.23 o 
   6  11  12      157.07      172.21     20.28 o 
  -3  -6  13       42.43       31.72     19.92 o 
  -2  -6  13       27.64        1.48     19.18 o 
  -1  -6  13        8.05        1.48     19.18 o 
   0  -6  13        0.26       -6.64     19.92 o 
   1  -6  13        0.77       -2.68     25.82 o 
   2  -6  13       22.08       49.75     15.90 o 
  -5  -5  13       11.10        2.21     14.75 o 
  -4  -5  13        2.45       14.75     16.96 o 
  -3  -5  13        0.53      -16.96     16.96 o 
  -2  -5  13      202.93      230.13     25.82 o 
  -1  -5  13      473.78      452.89     34.67 o 
   0  -5  13      119.53      106.53     15.94 o 
   1  -5  13       12.47       -1.89     21.39 o 
   2  -5  13      109.36      117.70     16.80 o 
   3  -5  13      161.72      168.29     17.33 o 
   4  -5  13       24.46       -2.21     21.39 o 
  -5  -4  13       68.06       48.67     18.07 o 
  -4  -4  13       18.42        6.64     14.75 o 
  -3  -4  13      126.70      129.82     20.65 o 
  -2  -4  13      245.72      261.11     25.08 o 
  -1  -4  13       57.51       64.17     19.92 o 
   0  -4  13       11.32        4.94     11.59 o 
   1  -4  13       11.84       -1.54     10.28 o 
   2  -4  13        7.59       -3.50     12.91 o 
   3  -4  13       35.33       22.42     13.64 o 
   4  -4  13      112.93      122.09     16.13 o 
   5  -4  13      184.22      164.64     35.04 o 
  -6  -3  13       18.62       17.97     14.86 o 
  -5  -3  13        4.78       -4.12      9.12 o 
  -4  -3  13        0.90       -0.74     14.75 o 
  -3  -3  13       77.15       58.27     16.96 o 
  -2  -3  13      175.27      174.81     22.13 o 
  -1  -3  13      104.29      153.58     15.85 o 
   0  -3  13      208.39      213.84     17.05 o 
   1  -3  13      586.26      548.72     20.50 o 
   2  -3  13      355.89      345.41     19.51 o 
   3  -3  13       20.83       43.75     13.01 o 
   4  -3  13        8.02      -14.21     14.75 o 
   5  -3  13       48.50       41.99     12.95 o 
   6  -3  13       23.38       27.64      9.67 o 
  -6  -2  13        1.55       -3.10     14.34 o 
  -5  -2  13       24.26       36.32     13.25 o 
  -4  -2  13      472.85      520.10     19.31 o 
  -3  -2  13      671.86      626.40     25.10 o 
  -2  -2  13       54.41       43.40     11.47 o 
  -1  -2  13       15.23       28.19     11.73 o 
   0  -2  13      110.67      114.42     11.21 o 
   1  -2  13      185.05      190.00     12.73 o 
   2  -2  13       89.65      122.09     14.05 o 
   3  -2  13      475.19      538.02     25.08 o 
   4  -2  13      204.32      194.69     15.23 o 
   5  -2  13       22.69        6.93     11.37 o 
   6  -2  13       48.23       45.19     10.83 o 
   7  -2  13      141.10      127.70     16.30 o 
  -6  -1  13        3.98       -9.13     14.01 o 
  -5  -1  13       56.59       67.10     10.00 o 
  -4  -1  13       45.84       54.59      9.85 o 
  -3  -1  13       81.87       90.67     17.72 o 
  -2  -1  13      326.44      368.05     19.30 o 
  -1  -1  13      235.41      234.07     15.90 o 
   0  -1  13      188.03      155.92     11.06 o 
   1  -1  13      295.75      309.72     15.22 o 
   2  -1  13      380.80      405.16     22.55 o 
   3  -1  13      470.17      445.41     17.89 o 
   4  -1  13      271.51      227.84     27.28 o 
   5  -1  13       13.88       21.26      8.54 o 
   6  -1  13       20.63       28.65      9.24 o 
   7  -1  13       18.95       22.94     11.84 o 
  -6   0  13       63.46       61.96     22.87 o 
  -5   0  13      333.27      332.62     17.60 o 
  -4   0  13      285.74      258.98     16.13 o 
  -3   0  13       40.36       47.88     10.80 o 
  -2   0  13      106.38      120.97     17.70 o 
  -1   0  13      957.08      950.82     25.36 o 
   0   0  13      449.66      440.17     14.78 o 
   1   0  13      241.77      277.23     11.79 o 
   2   0  13      380.83      401.49     24.05 o 
   3   0  13        4.50       -1.99      8.09 o 
   4   0  13        1.63        1.55      7.39 o 
   5   0  13      443.84      442.30     15.98 o 
   6   0  13      602.89      634.58     18.39 o 
   7   0  13       82.40       90.96     13.09 o 
   8   0  13        1.33       -6.54     10.72 o 
  -6   1  13      322.32      365.11     31.72 o 
  -5   1  13      189.19      180.17     13.62 o 
  -4   1  13       61.24      109.90     20.65 o 
  -3   1  13      149.34      140.10     13.11 o 
  -2   1  13       13.79        8.93      9.64 o 
  -1   1  13        1.50       -0.98      6.90 o 
   0   1  13      804.28      871.29     20.27 o 
   1   1  13     1382.66     1495.60     29.39 o 
   2   1  13      401.34      343.98     17.12 o 
   3   1  13       84.67       62.67      7.95 o 
   4   1  13      142.67      145.12      9.51 o 
   5   1  13      236.73      243.35     14.24 o 
   6   1  13       43.54       22.63      7.12 o 
   7   1  13       19.32       23.23     10.50 o 
   8   1  13      100.85       81.24     21.02 o 
  -6   2  13       35.12       42.78     22.13 o 
  -5   2  13      122.45      136.16     13.07 o 
  -4   2  13      237.65      243.37     15.60 o 
  -3   2  13      338.57      343.50     18.38 o 
  -2   2  13      594.01      545.09     22.05 o 
  -1   2  13      240.42      247.84     20.65 o 
   0   2  13        3.49       -6.90      6.90 o 
   1   2  13       33.44       37.00      7.64 o 
   2   2  13      248.34      262.87     14.86 o 
   3   2  13       34.30       36.84      7.21 o 
   4   2  13      840.27      834.86     21.29 o 
   5   2  13      413.55      412.00     24.24 o 
   6   2  13       25.30       38.16     11.78 o 
   7   2  13       94.34       83.84     11.16 o 
   8   2  13      354.31      360.37     18.94 o 
   9   2  13      130.44      127.61     26.55 o 
  -5   3  13        1.53       -2.01      8.98 o 
  -4   3  13       45.11       42.97     10.80 o 
  -3   3  13      339.78      366.59     28.77 o 
  -2   3  13        4.40        7.06      9.12 o 
  -1   3  13      883.05      924.06     29.15 o 
   0   3  13      728.11      727.45     23.99 o 
   1   3  13       21.79       -6.73      7.67 o 
   2   3  13      143.97      120.97     11.47 o 
   3   3  13     1192.00     1239.40     33.79 o 
   4   3  13      891.51      909.19     22.15 o 
   5   3  13        5.67        3.27      6.56 o 
   6   3  13       72.95       82.89      7.35 o 
   7   3  13        0.20       -8.82      8.82 o 
   8   3  13        3.07        3.18      9.58 o 
   9   3  13       56.42       53.18     11.84 o 
  -5   4  13      211.64      210.75     15.55 o 
  -4   4  13       89.59       69.76     13.11 o 
  -3   4  13      183.07      187.96     15.02 o 
  -2   4  13      551.04      598.29     23.31 o 
  -1   4  13      406.13      433.23     19.74 o 
   0   4  13      167.61      162.13     11.27 o 
   1   4  13       62.89       69.16     10.39 o 
   2   4  13        0.47      -12.54     12.54 o 
   3   4  13       54.38       51.94      7.59 o 
   4   4  13       43.35       44.34      7.70 o 
   5   4  13      120.36      136.82     10.99 o 
   6   4  13      474.46      475.78     17.46 o 
   7   4  13      521.42      564.27     36.14 o 
   8   4  13      130.85      124.66     21.39 o 
   9   4  13       31.99        2.21     20.65 o 
  -4   5  13      184.84      187.70     24.71 o 
  -3   5  13        2.17       -4.46     10.80 o 
  -2   5  13      106.32      121.80     13.44 o 
  -1   5  13       13.10       -3.12     10.08 o 
   0   5  13       10.06       24.44     15.67 o 
   1   5  13      355.56      380.72     18.25 o 
   2   5  13     1385.08     1490.01     38.85 o 
   3   5  13      546.60      569.60     21.08 o 
   4   5  13        2.84        1.14     10.33 o 
   5   5  13       27.60       30.08      9.39 o 
   6   5  13      350.06      366.84     21.02 o 
   7   5  13       38.51       50.89     18.44 o 
   8   5  13      187.76      194.73     25.08 o 
   9   5  13      191.75      190.30     26.55 o 
  -4   6  13      183.75      218.39     17.00 o 
  -3   6  13      637.58      658.84     26.75 o 
  -2   6  13      365.67      329.64     18.69 o 
  -1   6  13       49.53       39.58     22.87 o 
   0   6  13      158.41      180.62     11.76 o 
   1   6  13      466.67      484.93     21.76 o 
   2   6  13      109.67      105.48     16.23 o 
   3   6  13       88.95      111.47     12.91 o 
   4   6  13      248.31      260.48     28.03 o 
   5   6  13      130.01      119.68     11.16 o 
   6   6  13      126.67      127.24     10.50 o 
   7   6  13      257.13      266.28     25.82 o 
   8   6  13      350.87      345.94     28.03 o 
   9   6  13      283.71      276.60     28.77 o 
  -3   7  13       23.23       24.94     12.77 o 
  -2   7  13        6.10       -5.00     11.86 o 
  -1   7  13        4.27      -14.01     14.01 o 
   0   7  13      141.26      150.05     20.59 o 
   1   7  13      288.77      327.65     20.28 o 
   2   7  13      156.98      149.00     18.44 o 
   3   7  13      104.28       73.02     15.49 o 
   4   7  13      305.98      328.17     16.90 o 
   5   7  13      458.69      517.35     20.65 o 
   6   7  13       30.85       33.70      9.38 o 
   7   7  13       58.04       68.60     19.92 o 
   8   7  13        3.67        5.16     16.96 o 
   9   7  13       18.16        5.16     20.65 o 
  -2   8  13       75.06       48.31     14.08 o 
  -1   8  13      400.42      484.42     23.72 o 
   0   8  13      644.72      668.29     35.30 o 
   1   8  13       77.79       64.72     12.58 o 
   2   8  13       27.64       19.33     11.66 o 
   3   8  13        1.72       -8.85     13.28 o 
   4   8  13       47.15       66.88     10.92 o 
   5   8  13       66.31       60.07     10.99 o 
   6   8  13      562.11      612.98     21.40 o 
   7   8  13      397.48      384.29     30.24 o 
   8   8  13      113.29      107.69     22.87 o 
  -1   9  13        0.99        0.50     13.01 o 
   0   9  13       23.80       38.00     11.01 o 
   1   9  13      181.21      155.76     18.07 o 
   2   9  13      215.13      188.26     16.47 o 
   3   9  13      132.12      173.59     16.23 o 
   4   9  13      161.73      219.07     20.65 o 
   5   9  13      126.41      131.66     14.38 o 
   6   9  13       44.91       47.76     10.77 o 
   7   9  13       41.11       27.29     18.44 o 
   1  10  13       52.33       37.15     14.17 o 
   2  10  13      186.04      189.87     17.53 o 
   3  10  13       78.10       88.84     14.49 o 
   4  10  13       50.68       46.47     17.70 o 
   5  10  13      210.85      256.69     21.39 o 
   6  10  13       52.70       62.21     11.32 o 
  -2  -5  14       78.61       67.86     21.39 o 
  -1  -5  14        4.44        6.99     14.34 o 
   0  -5  14        2.26        3.66     13.76 o 
   1  -5  14        0.62       -4.54     26.55 o 
   2  -5  14        1.53      -11.21     16.23 o 
  -4  -4  14        2.97        2.21     16.96 o 
  -3  -4  14       10.49       -6.64     17.70 o 
  -2  -4  14       91.78      106.22     22.13 o 
  -1  -4  14      496.91      529.14     26.30 o 
   0  -4  14      303.53      298.09     21.37 o 
   1  -4  14       37.81        6.29     14.80 o 
   2  -4  14       28.66       26.20     14.69 o 
   3  -4  14      139.40      122.49     16.59 o 
  -5  -3  14       79.65       80.40     16.23 o 
  -4  -3  14       65.40       59.01     17.70 o 
  -3  -3  14      133.10      141.69     16.96 o 
  -2  -3  14      137.91      158.14     16.80 o 
  -1  -3  14       71.64       76.86     14.60 o 
   0  -3  14       28.85        4.40     13.29 o 
   1  -3  14        0.09      -12.25     12.25 o 
   2  -3  14       40.64       62.33     14.28 o 
   3  -3  14       68.45       59.69     14.53 o 
   4  -3  14       10.54        1.35     13.11 o 
   5  -3  14       41.43       34.67     23.60 o 
  -5  -2  14       61.72       34.94     33.19 o 
  -4  -2  14       26.66       15.49     15.49 o 
  -3  -2  14      174.56      185.14     22.13 o 
  -2  -2  14      477.98      484.55     23.92 o 
  -1  -2  14       62.01       34.61     13.29 o 
   0  -2  14       23.22       23.80     10.06 o 
   1  -2  14      366.05      383.25     17.60 o 
   2  -2  14      807.58      847.03     55.32 o 
   3  -2  14      174.91      151.09     15.94 o 
   4  -2  14        3.48      -12.05     12.05 o 
   5  -2  14        1.70       -2.58     12.00 o 
   6  -2  14       20.82        8.85      9.26 o 
  -5  -1  14       16.08        3.56     11.10 o 
  -4  -1  14      222.98      245.44     14.32 o 
  -3  -1  14      523.53      593.77     33.93 o 
  -2  -1  14      181.62      160.41     15.10 o 
  -1  -1  14       21.58       10.02     11.20 o 
   0  -1  14       40.57       38.28     10.16 o 
   1  -1  14       46.88       69.40     10.97 o 
   2  -1  14        0.66        8.93     11.73 o 
   3  -1  14       76.55       81.29     13.23 o 
   4  -1  14      143.52      123.84     14.32 o 
   5  -1  14      136.57      118.21     14.21 o 
   6  -1  14       56.66       49.43     17.04 o 
  -5   0  14       40.13       30.39     11.46 o 
  -4   0  14        0.10      -10.99     10.99 o 
  -3   0  14       26.95       16.96     14.75 o 
  -2   0  14        7.00       31.72     16.23 o 
  -1   0  14      126.77      109.69     13.29 o 
   0   0  14      633.57      631.12     20.57 o 
   1   0  14      608.42      645.79     21.29 o 
   2   0  14      149.36      145.01     14.49 o 
   3   0  14       58.71       60.45     12.39 o 
   4   0  14      350.83      357.13     19.11 o 
   5   0  14      177.69      210.53     12.21 o 
   6   0  14       11.03       22.49      8.51 o 
   7   0  14       64.30       61.59     13.23 o 
  -5   1  14      347.59      388.96     19.51 o 
  -4   1  14      584.37      618.11     39.83 o 
  -3   1  14      101.61       65.49     12.58 o 
  -2   1  14       28.41       16.23     14.75 o 
  -1   1  14      466.00      539.19     30.98 o 
   0   1  14      457.96      488.65     33.47 o 
   1   1  14        0.47       13.03      8.89 o 
   2   1  14      175.36      197.93     14.80 o 
   3   1  14       28.27       40.77     11.33 o 
   4   1  14        2.50       -1.10      7.75 o 
   5   1  14      157.24      147.88     10.63 o 
   6   1  14      461.74      480.00     16.39 o 
   7   1  14      268.10      279.93     17.90 o 
  -5   2  14      120.37      141.82     14.46 o 
  -4   2  14        0.30       -4.02     11.33 o 
  -3   2  14       12.96        6.66     11.43 o 
  -2   2  14        3.16       11.06     14.75 o 
  -1   2  14       36.87       48.68     16.23 o 
   0   2  14      244.16      291.13     16.94 o 
   1   2  14      516.41      562.69     18.15 o 
   2   2  14      431.21      439.06     20.03 o 
   3   2  14      366.08      333.11     17.42 o 
   4   2  14      150.55      152.10     10.74 o 
   5   2  14        8.25        6.69      7.46 o 
   6   2  14       38.20       28.90      8.03 o 
   7   2  14       43.72       31.80     10.77 o 
   8   2  14        5.33       10.01     11.28 o 
  -4   3  14       57.66       35.55     11.86 o 
  -3   3  14      227.35      188.09     24.34 o 
  -2   3  14      996.09      977.92     43.15 o 
  -1   3  14      481.60      458.79     29.50 o 
   0   3  14        2.06        2.23     17.33 o 
   1   3  14        1.64        9.70      8.02 o 
   2   3  14      158.92      161.75     13.04 o 
   3   3  14       39.04       45.72     10.39 o 
   4   3  14      491.04      497.23     16.49 o 
   5   3  14      796.51      806.34     21.12 o 
   6   3  14      134.47      106.85      8.75 o 
   7   3  14       25.17       17.63     10.23 o 
   8   3  14      175.05      160.19     14.73 o 
  -4   4  14        8.10        3.64     16.60 o 
  -3   4  14      124.97      154.68     15.10 o 
  -2   4  14       13.27       27.34     11.44 o 
  -1   4  14      290.77      303.00     17.21 o 
   0   4  14      504.71      495.99     20.60 o 
   1   4  14       83.87       72.41     11.47 o 
   2   4  14       43.58       20.28      9.91 o 
   3   4  14      413.51      427.29     19.21 o 
   4   4  14      519.18      547.42     17.11 o 
   5   4  14      213.62      219.68     12.89 o 
   6   4  14       24.25       25.81      7.82 o 
   7   4  14        3.39        4.23     11.80 o 
   8   4  14        5.64        6.10     13.28 o 
  -3   5  14      278.65      276.71     24.71 o 
  -2   5  14      176.24      170.53     16.07 o 
  -1   5  14      124.97       98.55     13.44 o 
   0   5  14      390.78      372.76     19.03 o 
   1   5  14      394.81      381.34     27.29 o 
   2   5  14       12.08       23.60     14.75 o 
   3   5  14      278.24      273.52     15.90 o 
   4   5  14      208.75      201.38     12.52 o 
   5   5  14        4.23       -7.44     18.81 o 
   6   5  14      103.72       86.86     10.15 o 
   7   5  14      560.50      552.47     34.67 o 
   8   5  14      354.50      371.75     31.72 o 
  -3   6  14       15.49       -4.43     18.44 o 
  -2   6  14      117.54      142.34     15.41 o 
  -1   6  14       68.01       59.15     26.55 o 
   0   6  14        3.73        5.60      8.72 o 
   1   6  14       64.68       64.17     16.23 o 
   2   6  14      795.08      801.04     36.88 o 
   3   6  14      643.04      646.21     23.45 o 
   4   6  14       54.76       35.00     10.39 o 
   5   6  14       33.97       33.65     10.08 o 
   6   6  14      160.86      164.44     12.40 o 
   7   6  14      101.91      125.39     20.65 o 
   8   6  14        1.89       -5.16     19.18 o 
  -2   7  14      280.55      281.18     19.30 o 
  -1   7  14      219.43      194.95     18.81 o 
   0   7  14       95.96      113.26     14.80 o 
   1   7  14       70.73       71.55     17.70 o 
   2   7  14       42.99       36.88     16.23 o 
   3   7  14        2.81       -1.48     14.01 o 
   4   7  14        3.60        4.06      9.91 o 
   5   7  14      121.46      123.13     12.58 o 
   6   7  14      290.32      328.54     16.47 o 
   7   7  14      150.47      166.70     24.34 o 
   8   7  14       75.75       68.60     20.65 o 
  -1   8  14       15.14       16.61     13.01 o 
   0   8  14       74.00       85.77     11.79 o 
   1   8  14      401.52      443.13     23.97 o 
   2   8  14      246.60      225.71     22.13 o 
   3   8  14       50.50       28.03     16.96 o 
   4   8  14      214.29      202.10     20.65 o 
   5   8  14      487.04      586.94     23.00 o 
   6   8  14      121.86      146.25     12.40 o 
   7   8  14        5.36        2.21     18.44 o 
   1   9  14      145.89      143.15     16.80 o 
   2   9  14        0.26        5.86     12.91 o 
   3   9  14        1.53       -0.74     16.23 o 
   4   9  14        7.80       15.49     16.23 o 
   5   9  14        4.41       10.33     15.49 o 
   6   9  14       90.53      102.35     12.14 o 
  -1  -4  15       68.32       45.70     16.27 o 
   0  -4  15        5.64       11.80     15.13 o 
   1  -4  15        1.51      -17.60     17.70 o 
  -2  -3  15       36.55       22.90     26.18 o 
  -1  -3  15      182.49      202.93     35.41 o 
   0  -3  15      213.17      179.43     19.21 o 
   1  -3  15      180.74      152.76     36.51 o 
   2  -3  15       88.68       52.07     15.13 o 
   3  -3  15       37.53       53.23     15.02 o 
  -3  -2  15      308.28      280.29     26.55 o 
  -2  -2  15      118.16      130.01     16.60 o 
  -1  -2  15       21.64       23.60     13.81 o 
   0  -2  15       53.08       35.26     14.86 o 
   1  -2  15       39.92       34.77     19.18 o 
   2  -2  15       41.37       24.45     14.49 o 
   3  -2  15      199.49      181.84     17.94 o 
   4  -2  15      109.01       94.35     15.77 o 
  -4  -1  15       93.06      101.79     19.18 o 
  -3  -1  15       16.30       21.39     17.70 o 
  -2  -1  15      181.27      205.79     24.34 o 
  -1  -1  15       66.08       36.88     13.56 o 
   0  -1  15        8.01      -12.18     12.18 o 
   1  -1  15      113.48      110.16     14.86 o 
   2  -1  15      393.01      444.99     23.17 o 
   3  -1  15      306.13      305.59     19.21 o 
   4  -1  15       46.83       33.88     12.58 o 
   5  -1  15        1.74       -4.10     16.96 o 
  -4   0  15      201.44      233.82     22.87 o 
  -3   0  15      336.58      450.68     30.98 o 
  -2   0  15      307.11      332.66     26.55 o 
  -1   0  15      174.21      159.32     22.13 o 
   0   0  15       66.46       74.31     11.78 o 
   1   0  15        0.27       -0.80     18.44 o 
   2   0  15       38.99       51.47     14.01 o 
   3   0  15       67.85      114.23     21.02 o 
   4   0  15      119.87      134.73     19.18 o 
   5   0  15      265.21      257.15     17.32 o 
   6   0  15      250.32      275.33     16.91 o 
  -4   1  15        0.83       -8.85     17.70 o 
  -3   1  15       18.34       19.92     16.23 o 
  -2   1  15       12.64       13.28     16.23 o 
  -1   1  15        1.53       20.65     16.23 o 
   0   1  15      251.86      293.34     14.75 o 
   1   1  15      639.47      692.57     26.83 o 
   2   1  15      149.95      137.93     13.97 o 
   3   1  15       15.47       -7.55     17.33 o 
   4   1  15      128.66      116.92     14.01 o 
   5   1  15      296.70      326.20     15.21 o 
   6   1  15       40.08       44.90      9.20 o 
  -4   2  15      424.69      497.88     39.09 o 
  -3   2  15      187.20      149.73     20.65 o 
  -2   2  15       69.31       56.06     17.70 o 
  -1   2  15      211.61      240.46     22.87 o 
   0   2  15      381.20      432.67     42.04 o 
   1   2  15       48.16       35.04     12.00 o 
   2   2  15       56.21       66.16     12.49 o 
   3   2  15      104.49      103.88     12.91 o 
   4   2  15       97.14       69.42     12.18 o 
   5   2  15      182.52      182.20     18.60 o 
   6   2  15      187.17      181.06     11.17 o 
   7   2  15      216.71      226.09     32.09 o 
  -3   3  15       85.72      106.95     23.60 o 
  -2   3  15        0.15        4.43     15.49 o 
  -1   3  15      143.34      153.42     20.65 o 
   0   3  15      271.13      248.75     16.37 o 
   1   3  15       91.35      106.22     18.44 o 
   2   3  15      131.35      138.60     13.65 o 
   3   3  15      560.66      567.81     23.10 o 
   4   3  15      414.29      414.02     21.02 o 
   5   3  15       14.49       12.09      8.47 o 
   6   3  15       18.40       21.63      8.04 o 
   7   3  15        6.57        0.74     15.86 o 
  -3   4  15       80.34       84.57     14.49 o 
  -2   4  15      484.51      492.36     24.15 o 
  -1   4  15      557.14      545.83     33.19 o 
   0   4  15       37.51       24.34     12.00 o 
   1   4  15       19.16       50.89     16.96 o 
   2   4  15       64.86       69.41     12.00 o 
   3   4  15       72.23      107.56     13.01 o 
   4   4  15      103.43      102.88     12.58 o 
   5   4  15      391.16      414.91     30.86 o 
   6   4  15      234.87      242.98     12.20 o 
   7   4  15      136.33      132.26     14.32 o 
  -2   5  15        4.54      -10.41     20.65 o 
  -1   5  15       18.75        6.64     16.23 o 
   0   5  15      154.08      130.51     14.34 o 
   1   5  15      254.40      254.47     23.60 o 
   2   5  15      435.88      471.33     29.50 o 
   3   5  15      333.07      345.78     18.25 o 
   4   5  15      144.44      142.34     13.44 o 
   5   5  15      100.16       81.27      9.67 o 
   6   5  15       91.91       94.30      9.59 o 
   7   5  15        6.56        2.39     11.32 o 
  -1   6  15       61.91       40.48     13.76 o 
   0   6  15       75.57       84.39     13.53 o 
   1   6  15      385.46      449.20     30.98 o 
   2   6  15      142.35      157.11     20.65 o 
   3   6  15      104.07      132.03     19.18 o 
   4   6  15      127.63      147.93     13.76 o 
   5   6  15        2.96        0.56     10.61 o 
   6   6  15       28.80       11.63     10.37 o 
   7   6  15      261.39      281.03     27.29 o 
   1   7  15       50.33       37.62     16.23 o 
   2   7  15      343.00      340.77     25.82 o 
   3   7  15      482.08      449.94     29.50 o 
   4   7  15      259.43      229.40     21.39 o 
   5   7  15       89.35       97.78     12.76 o 
   6   7  15       55.69       61.13     17.33 o 
   1   8  15      119.90      121.70     21.39 o 
   2   8  15        0.57       17.70     16.96 o 
   3   8  15        8.46        0.74     16.96 o 
   4   8  15       23.43       18.44     16.23 o 
   5   8  15       41.62       45.58     16.96 o 
  -1  -2  16       21.48       20.32     15.10 o 
   0  -2  16       43.44       39.07     16.14 o 
   1  -2  16      118.96      128.27     29.50 o 
   2  -2  16      179.89      147.59     18.69 o 
  -1  -1  16        3.56      -16.56     16.96 o 
   0  -1  16        6.83       -5.77     14.34 o 
   1  -1  16       79.32       90.64     15.85 o 
   2  -1  16        7.67        8.33     14.28 o 
   3  -1  16      299.88      388.47     87.41 o 
  -2   0  16       91.19      118.02     22.13 o 
  -1   0  16      118.19      153.42     23.60 o 
   0   0  16       69.15       26.25     14.05 o 
   1   0  16      115.69       95.81     15.33 o 
   2   0  16      193.31      227.92     18.38 o 
   3   0  16      227.33      238.65     18.47 o 
   4   0  16      166.83      154.16     15.94 o 
  -2   1  16       29.87       30.24     19.92 o 
  -1   1  16      172.46      212.43     25.08 o 
   0   1  16      336.32      314.96     28.03 o 
   1   1  16        3.79      -12.54     16.23 o 
   2   1  16      100.83       94.76     14.34 o 
   3   1  16        6.45      -11.44     11.44 o 
   4   1  16        0.67      -11.20     12.23 o 
   5   1  16      149.48      143.50     15.39 o 
  -2   2  16        0.94       -5.16     16.96 o 
  -1   2  16        1.68      -15.49     16.96 o 
   0   2  16      261.41      300.21     28.03 o 
   1   2  16      729.04      805.88     29.44 o 
   2   2  16      505.75      482.88     23.17 o 
   3   2  16      137.79      120.11     18.07 o 
   4   2  16       44.43       38.36     13.11 o 
   5   2  16       58.92       61.80     13.11 o 
  -2   3  16      170.49      200.63     24.34 o 
  -1   3  16      196.50      171.12     22.87 o 
   0   3  16       46.92       90.73     19.92 o 
   1   3  16       18.82       15.49     17.70 o 
   2   3  16       81.75      102.93     16.60 o 
   3   3  16        9.90       10.83     12.25 o 
   4   3  16      104.51       95.58     13.97 o 
   5   3  16      191.33      206.27     32.09 o 
   6   3  16      148.59      158.12     11.61 o 
  -1   4  16      118.63      157.85     22.13 o 
   0   4  16      409.68      501.57     33.93 o 
   1   4  16      231.40      209.48     22.87 o 
   2   4  16      191.81      182.19     21.39 o 
   3   4  16      407.99      430.83     21.31 o 
   4   4  16      540.68      596.90     24.36 o 
   5   4  16      111.86      111.50     13.82 o 
   6   4  16        0.91        1.24      8.68 o 
  -1   5  16      515.46      594.51     36.14 o 
   0   5  16      181.95      202.10     23.60 o 
   1   5  16       56.71       26.55     18.44 o 
   2   5  16       13.93       30.24     16.96 o 
   3   5  16        0.52        1.48     16.96 o 
   4   5  16       16.23        9.05     11.44 o 
   5   5  16      134.69      156.89     13.97 o 
   6   5  16      230.39      268.01     14.89 o 
   0   6  16       70.46       63.43     19.92 o 
   1   6  16      128.18      102.53     20.65 o 
   2   6  16      382.33      414.53     30.24 o 
   3   6  16      457.21      427.81     29.50 o 
   4   6  16      181.73      178.40     15.22 o 
   5   6  16      104.85      101.80     13.64 o 
   2   7  16      184.61      199.89     22.87 o 
   3   7  16        2.43       14.01     16.23 o 
   1   1  17      301.21      287.36     20.32 o 
   2   1  17      236.32      273.06     20.03 o 
   1   2  17       68.44       55.32     20.65 o 
   2   2  17       14.22       18.14     13.23 o 
   3   2  17       10.15      -16.96     16.96 o 
   1   3  17      309.54      404.95     30.98 o 
   2   3  17      350.16      435.92     31.72 o 
   3   3  17      205.76      213.11     17.42 o 
   2   4  17       32.09       42.78     18.44 o 
   3   4  17       30.20       39.83     20.65 o 
                                                 
